# Supplementary material for: Reliable In Silico Identification of Sequence Polymorphisms and Their Application for Extending the Genetic Map of Sugar Beet (Beta vulgaris)
Source: PLoS One. 2014 Oct 10;9(10):e110113. doi: 10.1371/journal.pone.0110113 (PMC4193868; doi:10.1371/journal.pone.0110113)
Supplement: Table S1 — Marker names and polymorphic sequences. Mismatches are given in brackets, starting with the K1P1 allele. (XLSX) [file pone.0110113.s002.xlsx]

## Sheet: Blatt1
MARKER_ID	POLYMORPHIC_SEQUENCE
BB00627b_290	AAATGCTGAGTCAGTCTCCAGGAGATGAAAAGATATAATTTGGTACAGATGCATTTATGAAACGTAAGATTTGATAGTGGCTTAATGTTTGGCTTTTTTT[TTT/-]TANTTGGAATGAGTCTAATTTTCCAATATTAGACCTTCTGTTCAGATGTTATTGTTGCTTGTTGACTTTTACAGTTCTTACTATATTANTATGATCATTA
BB00769a_482	TGCTGATTCTTTTAAAAAGTTCATAGAGTGCCTCTATCTCACTGACACTAACTGCATTGGAGAAGATACAAAAATATATAATACCAGTCACCAGATCATA[TA/-]TCACATAACATGGTGGTATAAAGTACACAAATGTTTAATCANGAAGACTTCTTANACTTCCTTTTNCTTATTTCCCCTTATTATTAAATCACTCATGTNG
BB00938a_684	GCTTTTCGCAACACGCAATTTTAATTACTACCATATCATTCTACAACCAAAGTTCCCCTCTTTTTACTCGTAATAATTACAATTTCAAAAGAAGCTACAC[G/C]CCNTGGGCTCAAGGATGATAGGTCATTCATTCCAGATTTCCAGCCACAACTNGAAAAATtgatct
BB01194a_406	TCAGTCAAATATAGCGATATAGCTTGATGGATCCTCCAAGGAAAAAAATGAAGATATGATTTGATAGTAAGATCAAACATTTAAAGTAAGAGGTTAAGAA[A/T]TTAAAATCTTTACACATAAACATATTAACCATTTTTTAGGGAACATCGTGTTAACATAGAAATAtatca
BB01280b_174	aNNTTTTTCATCTTTTAAAACCATAAAAACCCATCTCNTCTTTTTTCTTTAAAAATTTTAATTTCTAAAAAA[ATC/TAA]NNAAAAAAATGGGATGTGTAGCATCAAGATTAGAGGATGAAGAAGAAGTAGTTGCAATTTGTAGAGAGAGAAAAAAGTTGATGAAATTAGCAGTTGAGAG
BB01630b_604	GNTATTNTCAGCTTTCCAAAACACACACAAACCCCCTGCTCTNCCTACACTCGAAACTCCAAACGCATTAGAGCACCCCACTTCTCCTTTGAATCTCTCA[T/A]TTCGATCTTTATGTATCATAGTTTCCGACAAGAAAATCAAGTCGGGGGTAACTTCTCGACTCCATTTACGAAGTCTCCAAACTGACCTAGGGTTGCCCAT
BB01871b_509	CTTTACAAGTTACTTTCACAATTTGATTATGTTTTTTAATATAAGTAAAANNAACTTAGTCTAGCCCCCTAATATGGAGGCCAACCTAAAACATCCCTAC[A/G]GATGACGAGGGAAAATCCAAACAATAAGGAGGAAACCAATACAAGAGGAAAGAGTATGTAACACCCCCGCCGACCCGAATCCTTCTTCATTTAGTAAAAC
BB01971b_387	GTTTGTCAAGGGACCATGAACAATATCTAATATCACAAACGGAACAATTCCAAACTATGTTAACTTACTTAACTACCACTAACTTGTCCAAATATGACAT[A/G]AAAGTATTCGAAAACCTAAAGGAAATTATACGATAATTTATGCAGCAAGAAAACATACCATCAGGCCTGCCTTGACCATGCGTGCGCTGAGGGCAGCTCT
BB01984a_472	GACTTAATCCAAATTGGCTTCAATGACCCTTCAACTATGAAACATCAAGAAGAAGAGGCTTCGTAGTGTTTATCATAAATGAACCCTGATAAACGCCTTT[G/A]GAAAAGTCGTTCATGCATGCTCGTCAAAGTAGCAGACCTCTCCTATTTTCTTCACAAGTCTTCTACTTGCGGTGTATGTGTTGTCGAAAATTAGAAATCC
BB02185a_351	TGTTCANTAAAGATCATATAGCTTAAATGNTTTTGTCAAATCTACTTAATGTACTTTTTGCAANAAACTTCAGTGCTTTCTTTTATCTGACGTAATTGTG[C/T]TCTAATACGAGATCAGCAAGATTCTGGATTATTTTAATAACACAGGGTGTTTATCTGTGCTACCAGCTACCTCGTTGCAGCTTCTGGCTTGCAGATTATC
BB02226a_448	AGAACCTTCGTTGTCCCGTTAGAAACATTGATCTTCCATTCTAAACTTCCGGACTTTCCTTCTCCGGCTGCCATTTTAGCTAGTAATTAAGTACTCAAGA[T/A]AACTTNGTAGAAACAGAAAATTGTCCTACAATATTCTTATGGACTTTGAGTAACTCTTCTTATCATATATGATAANTAGNTATCTAGCTTGTCATATACA
BB02247b_508	AAAACATATTTATACATGCAGGTAAAATGCACAAATCATAAACAAAGTTTGAAAACAGGAATTATACAGAGGAAGCCCACATGTATAATAAGTCCATTAT[T/C]CCGAAGTCTTTGATAATCAAGAATAACTGAATTTGGAACATCATAGCCACAATANACACNTCAAGTTCAGGGGATAACTTGGTGGCCCAAAGAGGAAGCA
BB02493a_221	ATGTCCTAAGAAACAATANTATAAGCATATTCTCAACAAAACTTAGGAAATAATTCAAGAATGACAAACAAAGCTTACTTATACANGACGCTATACNCTA[G/A]TTCAATCTAATCCAAGAAGCCCTACCAACCTANACTTGTTCCTCTTCGCTACTGCCCACTCACAAATTTGCAACACTATAGATTCTACACATAGGGCTTT
BB02620b_329	AAATTTAGCATAATTTTCAGGACTGGAACAAAATATTGAACAGAAANTTAAGTGGACCACTTATAAGCCATGTATCATGCCCCTCTGTTCTTTTTTACTT[C/G]TAATACTTCTTCATTTTCAAGATCAAACTTTGTAAACGTTGACCATACTTTTTTNCAGACATAATAGAATATTATTATATAGGATCTTGTTAAATTTGTT
BB02714a_386	GCCTGCTAAAGTTTCCTTGCAATCTTTGGTCTACTAAGTCTTCTACCCATGCCACTTCTCCATTCTGCAATCTTCTTTTAGCCAGTCGAACAAATTTTAC[C/G]AGTTCTGTTATATCCTCCAAGCCAAGATGATCATCCACCGCCCGACTTGTTAGTCGAATTCCCTTAACAAGCTCTAGGATAACGACTCCATAGCTGTAGA
BB02743a_366	CATGTGACTTTAATGCCCCACCATCAACCCAACTTCAATCAAGTCCTCTTCTTGGCTGAGCTATCAATATGGCTTGCGGTCAAAGCCTTGTCGTAGGTGC[A/G]TACGTGAGACGTGAGTGAGCTAGTCTAGTTCATGTTTATGGAACTAGGTTACCCCAGTCATTGGTTTCCCAAATGCAATTGGAAGAACAAAAGACTACAG
BB02777b_205	tgtcctAGGGTTCTACATATCTCACACCATATATAGTGGTTTCTCTTCCCATACACTTTCGCAAGGGAAGAGGTTCTGGTTTCGGCAAGTAAGACAAGA[G/A]GAGGGTTGTGTTGGTCGATAATGCTAAGGAGGTTAGCTTTAAAGCCGGGGCGAGATATGCCCCTAGTGTTCCATGCTATGATATTCATCATATTAGGAAG
BB02932a_224	GATGTTGGTAGCTTTATGGGACCCAGCATCAAGTTTGTTTCAACAAACTTAAGAGTAATTCATAGGGCTGTTGTCTATGACTACTGACATTCCTCTCACA[C/G]TTTTCGGATTGAAACATGGAGTAGGAGATGTAGCCTGCCTATTACATTTTTATTACAAAAGTGGCTCTAGGCTTCTCAAAATAGNAAATGTGAAGATTTC
BB02972a_159	attagatccctttatatcCCGGTGTAGAACACCTCTGCTATGACAGTGATCAAGTCCACATAACAGCTGCTGCATGTAGCACTTAACCTGTGCATATATG[T/C]GCAGCTTAGAAGGTTGAATGCTTAGAAAATAATTGTATTTTGATTGATCAATTTCTAAAGNAAATATTCTGAATNCTAGGCTTTCTTATAGTGTACATAC
BB03429a_385	AAAAGAGTGAAACAGATCTTGAAACTTAATTATTTAAAATAAGAAAAAATTTCAAGATGTGTGTCAATCTAGAGATGATTATTTTGAGTACTCATATCCC[C/A]ATTTATGACAAAATATGTCATCTACATCGTCTNATAGGAGATTGATTTGTTATCTAGATTTGGATTTGTTCCCCTCNTTTGTGTCATTATGTGAANATAT
BB03947b_432	ACCATTGCAGCTTTGTTCTCTAAGAAGAACGATGCTCAACTTCAGCTTCTCGAGAATGAGTTGTTGTTGATCCAGCAGAACAACATGACGGTGAACCAGT[AA/CT]TTCACCAAAGTTAAAACTTTGTGTGAGCAAATCATAAAGTTAGATCCTGAGAATCCCATCACAAAGACGANGATGCGCANGATTATTgtccgaggctt
BB04402b_240	ttctggagagcattgttggcaaggacttcttgcctcgtggatctggtaAATTTATTGTTCTTCCTATGGTTTACTTACCACATTATCTATGTTTTAATAT[A/G]CAGTTGTAACTAATGCTACTATTTTATGCAGGTATTGTGACTAGGCGTCCTCTTGTTCTACAGTTACACAGGGTTGACGAAAAAAGAGAATGGGCCGAAT
BB04458a_235	GATCGACATAGAGTAAAGCACATAATCAACAAAGATGAGTGCATACATAATAAATAATACACATAACCTAATATGATATTAATAAGCATTAAATCATGTA[C/T]AAATAATAACATAATAAAATGTCAGACTCACTAGACTGAACTTGACACCACAAAGCCTACAGATTATTTATTAATAATTTGAATAGTTAANGGATAGAGT
BB04606b_475	ATTGGGTCAGACGGTCTGATCCAATACTTTCACAAGAAATTAACTTAGTCATTATTAGGCTAAATCTCTTTATAATATTGGACTTACCATTACCTAATTT[TA/AT]ATTTAAAAGTAGGCGGTCTCTTACAAGACAAACGGAATATAAAACTATCCCACgttgaaacactaaaaaaaaaaagagtatgac
BB04633b_184	ggcgcaaaataattataAACCTAATTTTGTGATGTTGGACCTAAATATTTTGGGNTTTTGTGACATTTTGTCAACTGTATTGACAAGCTATGCATTTTT[A/T]AAAAAAAATCCGTTGACCTGAAATATCATAAATTGACCTCAAAGAGAGTTCTCCCACCCTCTTGAGTCTTGATAGTTGATATTTGATAGTACAATAGTTT
BB04675a_343	TTGGCTCAGGATCAGCAGAGATCACTGAGAATAACAGTGAAGTTATTGCCAGGACACAAATGGCNAATTTTGCTTGTGGCTTCATACTTTCTCTTGCTTT[T/C]TCTCNTTTTTTTTTNACNTTCGTCTATTTGAATGTGTTAGTTCTATTTGGTGATATAATACTAGCGTTATCTATGTGTATATATACTAAGTCGTTGGGAG
BB04794b_200	taggcaaacaattatatgtatgcatacataGTTGTAATGTTTATCTCCGGCAAAGAGTGTATTACAAAATACTGGTACTTCCTATTAAAGTTTTTTATAC[A/G]TCTTTCTGGTTGATACGTTATTAAGTTAGGGGTATGTATACTACTTACTTTGGTGTTTACCCTGTCTAGTGAGCCTAGCTAGCTCATTGGATTTTTAATA
BB04875a_561	AACTAAGTCAATCAAAAATAAAATACATCTTACAAATAATAAAACCAATCTAGTTTAGTTAATTCCATCTCAATCTAAGTCTATATAATCTTAGTAAGTT[G/C]ATTCCATTTCAATCTAATCTAGTACTATNTCTAAATATTTCACACCAATATAGTCGCTCCTTCTCCTTCCTTTGTTTAAGTATAGCACATATTTTTTACA
BB04898a_129	AGCTCCAACATCCGCTTCCTTCCCATATATTCAAGCCATAAAAGGTATCTTAATA[C/T]CACTAACTGCAATGCAATATACTACTATTTGGGGATTTTCGTCAAAGTGTAAATTTACAATTAAATTGGCTACTTGGCTAGCTCACAATATAGATCCTAA
BB05187b_513	TAGATAAGTGTTCTTGTGGTATTCTTAAGAAGGTTCTTAATGCTGATCAGAAACATAAGTTAATTTAACTTCTTGTTGGATTAGACAGAGGTTATGATAC[C/T]GTGACTACTAATATCCTAAGTATGGATCNTTTACCAAATGTTAATTGTGCATATTATATGTTATTGCAAGTTGAAAGGCAGAATAGATTGAACATTCAGC
BB05490a_368	AGGCGGAGTACAATATGGCAGTTAACGCCGAGCTCCAGGTGGGCAATAATGTGCATATAGGGGACCTTCTGGCATAGGACATTCTGCTGATCGAGGGAGT[A/G]CCCTCGACTATCGAGGTGCCCGTTGCTAGCGAGGAAGAGGCCCATGAGGGGAACTCGGGGGAAGGACAGAACTCGAGCAGCCATACCTCTTNCGAGAGTG
BB05793b_368	CTCAATCATTCCTAGAAGGTGGGAGTTTATGCAAACTAAGGCGAAAAGGCATATTTAGTCGTATGAGGTATCTGTGCTGATTAGCTCAGGTAGATATTTA[G/A]TTTTGGTAATTTATTCTTTATGTGCCAAAAACAAAATCCATCCTTGCTTATCAATATGACTATTCTAGTTTCTTTGATTTGACCTCGCACTTTACCGGCT
BB05869b_170	ataTATGCTTGGGCCTTCTTCACTTTGGCTTTAAGAAAACAAAGCCTTTGTCCCAAAATGATATGGGG[C/T]CGGCTAACAAAAAACCGTCATAAGAACCCGTATGTGAAAAGTGAAACAAGAAAAGTAAAGGAATAAGTTAAAGCAAGTAAACAAAGATAAGTAAGAAAGT
BB06143a_496	AGATACTATGTAACAGACTAAAAGTTGTGCCACCTGATATTATAGTAGAAAACCAAGGTGCTTTTGTCCAGCAAAGGTACATCATACACAATGTAATGAT[C/G]TGTCAAGACCTTGTGAGGTTCTATGGGAGGAAGAGTGTCAAGCCTAGTTGTCGAATGAAGTTAGACATGAAAAAGGCTTATGACACTATTGATTGGGATT
BB06253a_405	TTCTTTAAAATTATCACTCCCAACACTGATTGGGAGAAAACTGAATAGCAACTCATCATCCACGTATTGTTGCCCTTTTTATGCAGGAAATGTGGGGACG[T/C]AGAGTTGAGAACTACTGGAATCTTCTAGGTTCCAAGATCCAGTCAGATACTTTGAGGAATGTGATGGATATGAAGGCAAATCTAGGATCATTTGCGGCAG
BB06287b_315	TATATGTCGGTCCATTATGCAATCCGCTTATTATGATTCGTTTCATTGTTTACGCTAACGAGATGNTTATATGGGTTAAANGTTCAGCTTTTAATGAATT[T/C]TGTTCANCAGTTGCAAATTTAGGTATATANTGAATGAGATTAGTTTGTTATTNTTGATTACTCTCTCCGTCCCATACTATAGTGCCGGTATCNTTNTAGG
BB06464a_352	GTAGATGATACACTATGTTACTAGTTACTACTCGTATAGAAATAAGTGAATTACGTAGAGCCTATGAATCATATGGGGGTGTGTGCATAGCAGTGATAAA[G/C]TCAGCATCCAGATACAGTAAGAGTGATACAGTATGAGTTCAGTCCAAGTTAATCTGGCTTGAATGCATGATAAACCCTGATGCTTAAGACCACTTTttga
BB06528a_328	ctagtaaggtcttaaaaaaatttcaaAAGACAATCCTTCTCTACAGTGACAAAACTTAGGCACCACCATTTTCATATTACCTAATATACATAGAATGGTC[G/A]TAAACCACAGGAACCCCAGTTGTAACCTCCCAAATACAATATGTAAATAATAATGAGACAGCTACCAAATGCAATACCTTCAGATTATGCAATTGTCGAT
BB07081a_408	AACTCATCTTCCTATCCAGAGAATCGGCAGCCTGTGACAAATTAGTGGACTCTCTTTATTTTCACTCTCGAGATTTCCAGCATATAGGATTTCCTAAAGG[T/C]AGTAAAGAAATCAGTAACTGAAGAATGTGAAAATTCAACCTCTATTTTCACTTCAAATAGAGAAAATAATGTTTAATTCTAAAACAAAAAAATCTATTTC
BB07259a_286	ACTTTAGTTGTTACTTTATTGTTGTCTGAAAATGTTATTAAAATTTATGTGGCATTGCACATGAGTTGACTCAGTTCTTTCCTTATCTGTCATTGGCCTT[A/G]TTATTATTATAATCTCTTATTTTTTTNGGAGTATTATTTCAATAAATTAACAACTCTTGCAAATTGAATCTTGCATCCTAATGTTTAGTATTCTGTCCAA
BB07484a_304	aggagacAACCATGGTCCCATACATTGGTGAAACGGGTTTGGCACTCCCTATTA[C/T]CAATGAACAACGGGACGCGGTTGTGATTCTGGACGAGGCCGAAGGGGTCGAAAAGCAAACTTCTCAGCCGGATGCGGCTATGGACGGCTCGGGTTTCTCT
BB07524a_511	AAGCATAATTTTTCGAATATATGAATAAGACCTGCAATGTACTTGCAGATCTTTTATTTTAAAATTACTTGTGAATTTGCTACTTGTC[C/G]TTCACTTGGAAGTTGAAACAAAAGTTACATGTTCAACAACGACTCTAAGCACGAGGTGTGCAGAATTTCTACATAGATGTTCCCTGTGCATATTCAAATT
BB07651a_335	ATGACACTCTTGCAACTTGGACTAAAAGGTAACTTCTATAATCTCATTTAATTGCATATAGTAATAACTAATTAATAAATGATGGCGATACAAAGAAATG[G/A]CGGTANNTTGGTAATGAATTTATATGTATTTTTCGTAAAGAAAGTTTCATGTTAATGTGATTGTAANGGAACTAGCTCCATCCCTCAAACATATGTTTTT
BB07707a_528	CATGTCGCGTGCCTAAAATAATCAGAAGCCTGGAAAGCAATCAATTCAATGGAACAGTTCCTTCTCAGCTTGGGAATTTAATCAACTTGAGCAACCTGTA[A/G]GTCAAATTTCATCTTATTATATGATCATATATATAAATATAAATATTATCTTGTGACATCTACATTATACAGTATGCTGATGCTTGTTa
BB08052a_562	CCATATGCTTCACAGTGCAAACCATATCAATTGAGTAATAATGTAAGATGCAGGCAACATAAAAAAATAAAATCAATTGAGAAAGTTTCCCAAGCTCATC[A/T]AAGAACTTCCCCTCCCATGTCGTTGCTGTGCAAATAGCACAGACATGCAACACT
BB08275b_542	TATGATGATACTACTAATTATATAGGNATANNAGAGCATATTTCTTCGGATATTCCTGTTGACTAAATCAGACTTAATATAACAATATTTCCATATTAAG[G/-]CTTCCAGTAGAACTGTCAAGTGTCAACTGTTTTAATCATAAAACCCCTGAAAAAGAGATGGGATCAACTCATACTTAAACCTAGTTGAGATTCTTTAATT
BB08343b_355	GAAGACGGAAATCGAAGCCCTAAATTATTAACTTTTTTTTTGTGAACAAAAATGTAATAAAACAAATAAGATTACATTCATTATTTACAAATAGATATTT[G/-]CTTTGTCAATTGAAATGGCCTGAAGCTTTAATAGACAATTTTCCTTTCTTCATTCTCACCCCTTCCTTGAGTGACACAAACAGCTTCTGCTATTCCTCAA
BB08455a_329	AAGAACCAGATAGGTTTTTCGAGTTACTATGTTAATGTTCGGGTACAAACCGAAGTTTAAGTAAGGTCTGTATGCTGTAGACAATTTTAGTTTTCTCATC[C/T]GGGATAGATTTAGAATTGAACTTGTTAATTTGTTGTATTTTCTTCCTCTATACGATAAACCGAAAATTCCtagatttttctttggcaccag
BB08542a_481	TGAGTGGAAGGTTAGATTATAATGCCTTCAATTAGGACNCTAATCAGTAATAAAGAGGGAGTTAGAATTTCTAAATATGTACTTCAAGATAAATCTTACA[T/C]TAATGTATTTCTAAATCTGGAAATGACTANATTCTCAATATAAGCATAGTTTGTTATGACTTATGAGTCAAAATGACATTAAAAAAAANGACACNGGTTA
BB08667a_405	ACAAATGCACTAATCAACTACTCTACAATCTCATGTTAGTCTATGTGAGAAAAAATATTTAAAGACAAGATAATTTTTCTATTTTTAAAACAATTAAATA[A/C]AAATGCATATATTAACACTCATTAAGCGCTAATGCTGATAATAGCATGTCGTACCTTTTAGTACCCTTACATCGGTTATATCCTAACACATTAACCTAAA
BB09015a_113	ttagtatctTCGAGCATTTTCCCAAGTTCTCTCGCTTGAACTCATCAATGGGATATCCAATGCAT[G/C]CAACACATTTCCTTCCTTCTGGCATCGATCCCATGGCCTTGAGAATACAATTGCTACAATACTTTGCGTTGCAAACAATGCAAGCATCCTTTTCAGTGAA
BB09034b_165	tcctttccttgggtcaGNNNNTAANAGTTTGCACACCTGGATAAAAACCATCTATATATCCTATCAAATAAAAAANTAATACAAAAAAACCATCTTTA[T/C]GCAGACCTTGAGGTTGATATGGATTCCTTTCTTAGCTTTGTTATTGCTATGAACACAAGAAGCAAAGGCAGGAATGTAGTGGCCAGCATACGATTCTCCA
BB09055a_321	AGCATCAGGAAATACAGTATTTTGAGACAGCCAGAAGATAGGAGACATGCTTCGTTGTCATGCTTCTTATTCACCATATAACGACCTACCAAACTCCAAA[A/-]TCACATTATTAATCATCTACNAATCTTTGCTATAAAAANCCATACTATATAAATAGACNCAAATAAAGACTTGATTGAAGATCATCTTAATTAAGAAAGN
BB09362a_159	CATAGTTCTCTATAGCTTGCTTGGGGTTCTCTTGAGCAATCTGTATAACAGCCTTTAATCTTAA[A/C]AATTGTAACCGATCGATGCCGGTGGTTTCATCCAAAGCAATATCAACTATGTCTTCAGCATCTTCAAATTGCTGCTGTGCAGAAGCTACTAGAGCCAATA
BB09373a_605	TGAGTATGATGATGCTGCATTGACAGTTGTTAATGATCCTAGTGATCAAAATGAGGAAGTTTAACTCCTTAGCAGGAAATTCCTCTCACTCCCTGAATTC[G/A]GACAACTCAATCATTCATCATATTGAGAAGATGGGTATCGACCCAACCCTCCCACTgagc
BB09407b_390	AGAGGAGATTCACGCTATGTTGCTTCAGATGCACCCATGTAAGGTCCTGGGACCAGATGGTATGCATGTTATTTTCTACCAGCATTTTTGGCATATTGTA[A/G]GGAATGATCTTACTAAGTTTGTTAGTGATATTTTACATGGTGTGCTTTCC
BB09515a_224	agtagtaacaactaacaAGTTCCTCTTTAACTTGTCGAATAAGCTAAGNNNNNCTTTACGAAGGCATA[A/G]CGGTGCCGTGTCTGTTGACCATTATGATTTATGTGTGGACGACTAGACCTTCCTTTTTTTTCCCAATCTCTTGCAACGAACTTTTGTGACAATCCTTGAA
BB09663a_137	aggctcttcaagaatatttcccttaAGCTCAACATCATTAGGCACACATCATCACCCCATAAATCTCATACCACCATGAGCACATATCTTGCAATTCTCA[A/G]CTCGACCTTGCAACTTTGCTTCGCGAATCTTCTCGAGCTTCGGATCAACCAAGTTGCTTCTCAACTCATGGGAAAACTCACGCTCAACACTCATATAACC
BBBK003a_178	GTGGGTCCCAAGGAGAGGACCACGTGTCTATTTTACAGTGGCTAGATAAGCAGCCTTCTTCATCAGTAGTGTTCCTCTGCTTTGGGAGCATGGGAAGTTT[T/C]GATGCGAATGAAGTGAAGGAGATAGCTAATGGTCTTGAAAAGTCNGGACACCGGTTTCTCTGGTCTCTACGGAAGCCGCCTTCCGCGGGTACAACGCAGT
EB01141a_164	TCGTAGTCAATTTCACACCAATTCTCNGCCGCGATGCCACCGGCGCAACCTCGCAATCGCGCATCCTCCGCCGCAACTTCCTCTTCCTCAGTCAAGTCTC[a/c]ATTAAATTCAGACTCGTTTTTGAATGAATTGACGGCGATGTACGAACGAAGTACTGAGAAGGGTTCAGTTTGGGTCACTCTNAAGCGATCATCCATGAAA
EB01143a_283	CGAAACTTTGAAGACTTAGTAGTTGCTGCTAAAGTATGCCAAAGAACTTTCGGAAAAGGAAAGNTGAAGATGAAGCGACGGAAAATGTATCAGATGATGA[a/g]GAGGAAAGAAGGTTGGCATTAGAGGAGGTGAAATTGCTACAAAAGCAGAGGGAGAGGAGATCTGGAATTCCTGCTAATACTACACCGCAATCATCAActg
EBS0003a_138	CTATGTCGGGGAAGCATCCCTTGTCAATAACTACTGATTATGATGCTACTATTAGGTCGGCTGTTATGCAGGTTTTCCCTGATACAAGACACCGGTTTTG[C/T]AAATGGCATATCTTTAAGACGTGCCAAGAGAAGCTGTCTCATGTTCTTCTTGAGCATCCGGGTTTTGAGGCGGATTTTCATAAGNGTGTTAACTTGCCTG
EBS0004a_397	TTTCGCATCATATCCCTATTTGGGTTTTCAGNGGAGACCAAGATTCCGTCGTACCACTGCTTGGCTCCCGTACCCTTGTTCGTGAGCTTGCTCATGACCT[C/G]AAATTCAAGGCCACTGTCCCCTATGGAGCTTGGTTCCACAAAGGACAGGTTGGAGGCTGGGCAACCGAATATGGAAACTTACTGACNTTTGCTACTGTGA
EBS0005a_265	AATTGGGTTTCCAGGACTCCTCGTTCAGTGAAGCTTTTAAAGAGTGGACGTTGGAGTTGCCAGTAACAAAGACCAAGAGAGATGAGTGGCAGCATTATGT[c/g]AGTAATATGGTCACTCATTCCTAGCTTTTCTGTCTTGATTGGCTACATTCTTCTGAATGACAGAGGAAAATGCTGAACATGAGATGGTCTCTCAAGCTTT
EBS0008a_227	ATTGTGACATGAGTTCTGGAAACAACACATATTTGGAAGAATTCTGCCCTATCAAAAGTGACAATTCAGGGCCCTTTGATTTTGGAATGTTTCTTAATGC[C/T]CTCACATCTGGTGTAGTNGAGACAACAGATTTTCCNAAGAAACTCCTTTTCTGTTTCTGGTGGGGCCTACAAANTTTAAGTTCACTTGGTCAAAACCTTC
EBS0011a_438	GACTAAGTTGTGGAGCTTGCTTTGAGCTTAAGTGCGCAAATGACCCACGTTGGTGCCACCCTGGTAGCCCTTCTATACTTATTACTGCAACCAACTTTTG[c/t]CCGCCTAACTTTGCTCTTCCTAATGATAATGGTGGATGGTGCAACCCACCTCGTCCTCACTTTGACCTAGCCATGCCTATGTTCCTTAAGCTTGCTCAAT
EBS0012a_446	TGCAGCTGCATTTCAGATCCAAGCTATCACTTCCTCTGTTCACCGGAGGCAAAGTTGAAGGAGAGCAGGGTGCTGCAATCCATGTTGTACTGATTGATGC[g/a]AACACTGGTCATATGGTTATATCTGGACCTGAATCATCCATGAAACTAGATGTTGTTGTGCTTGAAGGTGATTTTAATAATGAAGATGATGAAGATTGGT
EBS0014a_177	ACGAAAAAAGAGAGAGAAGCCGAAAACAAAAAATTCCTGGAGAAGCGCGCACTGCGATTGATTGTGTTGCGCTTGAGGGGGCTCCTCCAGCCGTATTTGT[G/T]ATTAGCTTTCTGCAAAAATTGGTGGCTCATTAAAACTGTTTAAAGATACTTTTACAAGACTTCACACCAAACACAACTGCTCTATTTAGCGCAAGTGTGA
EBS0015a_120	GGCCAGCGACTGGATCTGGAATCTCTGTAGGTGGGTCATGGGGTTCCAGAAATTTGGGGAGTAGTAATAGGTTGAACCATTCAAACTCTGCTCCTAATCT[T/C]GTTGAAAGTAGATCCTTTGATCCAGCTTCTGATTTCCCACCAGTGTCTTCAGCAAAATCCAATAGGTTACAATCTAATGGCCAAACCAAGAAGACAGAAA
EBS0016a_326	GTTACAGCTCTTTGATCGAGGAGGTATGTTATATGGTGAATTGGCTAGATTTGTCTTTAGAATATTGGGGTTAGGAAGAAAGTCCAAGAAGATTGCCCCT[G/A]CAGGCCCAAATGGCCTTCCATTGCCGCAGAACGACCAAAAGTTTTTAGAGGGACCGAAAGCTGCGCCTGCTGGTGCTTGGGATAATGTATGGGGAAATGA
EBS0018a_247	GGAATTNATATCTTGCATGAGCCACAACACTGATGGCTTGTACAGTTCCAAGAGAACAGCAGTTATAAGAGCATCTGATGATTTCTGGCCAAGAGATCC[c/a]GCATCACACACCATTCATATTGCTTCTGTTGCTTACAATTCTATTTTCCTTGGAGAGTTTATGCAACCGGACTGGGATATGTTTCATAGCTTGCACCCAA
EBS0019a_246	AAGGTGTTGAGGCTAAACTCTGGCAGGTTCCTGAGACACTTACAGATGAGGTCCTTGGTAAGATGAGTGCACCGCCAAAGACTGATGCTCCAATCATTAC[C/T]CCAAATGAGCTAGCTGATGCTGATGGCTTTATATTTGGCTTCCCTACAAGATTCGGAATGATGGCTGCCCAATTCAAGGCTTTCCTTGACTCAACTNGGG
EBS0021a_1064	TTGCAGTTCGAGAACTCCCAGATGCCAACAAGAAACCTGAGGACTTGTGGGCTAAACATTCAAATGTTGTACAACCAAAGCCCCACAGGAAGGANTGTGC[T/C]TCATGGAAAGCCATCCAAAAGGTCATAGAAAGTGGAGAACCAATAGGCTTGAAACATTTTAAACCAGTGAAGCCTCTAGGAGCTGGTGACACTGGAAGTG
EBS0023a_524	TTTGANGAGTTTGTTGCAATGATGAGAAGTGGAACTCAGAATCCAGGTGCCAAGCTCTTTTGATGTGCTTATTACCCTGCATAATCATACCAGCTCTCTA[T/C]TACGAGGTAATGATCAAGGAATATTAGGAACACAGACTTGTTTGTTACAGACAGACTAGTTCTCCCTAGATCAAATGACTCAGTCGANTGAGACCCATCA
EBS0024a_724	CTGTTGGTGGTCTTCTGGGATCTGGCGGTGGATTTATCCTGGGCCCATTNCTTTTGGAGATTGGTGTAATTCCTCAGGTGGCGAGTGCCACAGCAACTTT[T/C]GTGATGCTCTTTTCATCATCCTTGTCTGTGGTTGAGTTTTACATTCTCAAAAGGTTTCCGATTACATATGCCTTGTATCTTATGTCAGTTTCACTTATGG
EBS0025a_296	GGGTAGTGACTGTCAGTCCCCATTACGCCCAAGAAATCCTCTCCGGTCCTGCAAAAGGTGTTGAGTTGGACAGCGCCTGTCGTGTGGCTACTCTGACAGG[c/t]ATCACCAATGGCACGGATATCCAGGACTGGAACCCGGTGACTGATGAATACATTGNTGTCAACTATGACANNACAACAGTAATGGATGCAAAACCACTCT
EBS0026a_185	NTCGTATCAAAGCAAAAATGTCATCACTTGGAGCAGGNAAAGGNCTTTTGGAGGTAGGAAAATTCGCCGTCTATGTCAGTGTTCCCATCGTTCTCATGTT[T/C]TCTTTCGCAAACAATACCAAGAATCTCCAGAAATTCATGGGCGGACGTTCTTATGTAGTCTATCCGCCAGAAGCACCAAGGCCTCCGTCACCAGAGGAAA
EBS0027a_296	TGTGTGAGCAAATGCGCGTATAGATGCTCAAGGAATCCCAGAAATTTGTGTAAAAAACTATGCATGTCTTGCTGTGCATCATGTAAGGGATGCGTTCCAT[a/c]TGGCCCTTTTGGCGACAAAAACCAATGCCCTTGCTACAGAGACATCAAGAACAACGAGGGAGAATCTAAGTGTCCTTAAAGAGTGTTTGTAATACAATTA
EBS0028a_436	TGAAAGGGGAGCAAAAAGTTCGTCGGCCGTGGTGGGCCCCATCCTGCTTGTCCGTAGTCTTTGTCAAGGCGGCTAAGCGCAACAGACAATCACGTGTTGT[A/G]TCACTGAAGCTCGAACCATGATAGTAGATGGTACATCTTGTACGTATATTTTACACATTTTGCTTAGTGAAGGGATGAAGAACAAGGAAAGCTCCANCTT
EBS0031a_528	TTAAAGAGTTTTTCACTTATGATCGTGTTGTTAGTTATAAAGGTCATTTTCAACCGTTAATGGCGGTTCAGGTTACTGAGCTTGGTGATGGTGTTTTTAT[t/a]AGTTGTTCTGTTAATCATTCTGTTACTGATGGAACTTCTTTCTGGAATTTCTTCAATACTTTTGCTGAAGTTTGTAGAGGAGTTAAAAGAATTACGAAAT
EBS0032a_419	CAGTAGATGAGGATTTCTTCATCAAGAACATAGCAGGCAAGCATAATGATGACATTGCCAGGGCTCTTTTCCCTGATGACTACGAACGGGGCTTGAAATt[g/t]ACAGATGAGAAGGAAGCCTATTTCAGAAGGTTGGTTGTAGAACAGCTGAAGCCTATTGACGGCCTTACCAAGCTAGTAAATTGGATCAAAGATCGTGGCT
EBS0033a_247	TTCTTGGCAATTGTTTGAGAGGGGCAATGAAACTGTTTGATGCCCATTGTCACCTCCAAGACCCAAGAATTTATAGCCTCGCGCCACANTTAATCCGGTC[a/t]TCTCTTGATTCGGGCATTGCCCATTTTGCGGTTAATGGGGTTTCAGAGAAAGACTGGCATTTAGTGAAGCAAATGAGTGAATCTTATCCGTCTGTTGTTC
EBS0038a_150	TGATGTTTAGGGCTGATATGATTGATTTTAAGAGTTGGGATGTTCAATTGGAAAAACATTCGAGCCGTGTTTGGTCTCGAGATCGTGATCTAAATGC[C/T]GTAAAAGAAGAATGGGAAATCGAATTGGCGAAACTTGATCTTAACAATGTTATTGCTCATGGCACATATGGTAGTGTTTACAGGGCTACTTATGATGGAA
EBS0039a_296	TTCTTCTCTAAACCCACTTCAAATGTTGCACTTTCTCCNGTTGAAGTTCTTCACAATTTCCACAAAACAATCGCCTCAACTGCTGACAAATGTCTTCAAT[t/c]CCTTCATTTTTCTGCTACCCAGAATCCCTTTCTCAACAAACTCCTCTCTTTCTCATCCTACATTCACAATTTCTCCCAGGTGCATTGCAGAAGCCACAAG
EBS0040a_235	CTATGTTTTGTGGTTATCTAGAACATGGCTNTAGTACTTGTNAAAACTTGAAAGATGCCACTGAAGCNGCAAGTAGCTCAGACTCATGTGATATTGAAAT[c/t]GGTACTAAAGAGTCATTCATCGGATCCATAGAGGAAGGATATATGCGAATACGTCGGGAGACACTTAAAGTGAAGGCAAAGATTTCCCTAGATTTTTCCC
EBS0042a_535	ACCAGCTATTCTGTGTCAGAAACTGATGGGGATCATTCATTGATTGCCAGTGACAGTTTTGTCAAATCTGATGTGATTTTAGGGAGAGAGAAGATTGAGG[T/C]TCCTGTGCTGTTTAGAGGAATTGCACACTCAATAAATGCTGCCAGTAGCCTGGCATTCAAGGTTCTCTCAGCTTCACCAGCAGCGTATTCTGCTANNNNN
EBS0044a_267	GGACCGCNAAACCTGGAGAGATTGTGTCCACTTCCAATCGAAATACTGCTGTTAACGTAAATGCTGCTGGCAGACCTCTCCCGACAAGACCTTGGGAGAA[c/t]AATTACGGAACCAGTACTTATGGAGGAGTGAATTCTGGCTTGGGATATAACTCTGGATATGGATCAGGGATGTATAATTCatNTGGTGGTGGCTACGGTG
EBS0046a_206	CCCAATTTCTTCCTTCTACCATNACTTTCAAACCCAAGCCCAACCTNTCTCACCACCAGCCCAATTACGGCCCACATATAAAGGCCCTAGCTTTGGACTT[c/t]TCGGGCTCATTCTTCGAAGGTGGGTTTGCGGGTTTAGATGAAGACCCACCTTCAACTCCACCATCGGGCTTAGCGGTTGCGGATGAGAAACCGGAGCCCC
EBS0048a_204	CTGCTACTAGGGTTGCTCGTTCTCTTCTCTCCACTTCCAAGAACGCATCCCGCTTCCTTCCTGAAGGACGCACAGTAGCTGCTACAGCTGCAGNTTCTCT[g/a]AGAGGAAAAGCACCTTACTTGGCTTCTTTTGGAGGAGCGAATGCAACCGGAACATGGNTGTCCGCTGCATTGGCCATCCCCGCAGCAGTNTACATGCTTC
EBS0049a_422	TTTTAGCGCCGCTTGGAAAGAGGGGGTGGGGGAAAAAGATGGACATGTCCGTTGTTTCCTTGTACTATTATGATGTAGCTAGAACTAGGAGAGAACGCTG[c/t]TTCTTCTTGGATTGCGAACCTTANAAATCTGTATGTATATTACAGTTATATGCTGTTCACATTCATTTCATTATTCAATGTAACGGATCGAATAACCCCA
EBS0050a_404	GCAATGGCAGTATATGTCTTGACATCCTAAAGGAGCAGTGGAGTCCTGCATTGACCATATCTAAGGTATTGCTCTCAATCTGCTCCCTGTTGACGGATCC[a/g]AACCCCGATGACCCTCTTGTGCCAGAGATCGCTCACATGTACAAGACAGACCGATCAAAATACGAGGCAACCGCAAGGAGCTGGACACAGAAGTATGCTA
EBS0051a_204	TNACAAACCCTGGTCTTGGATCTTCGTTCGCCTCCGGTGAGAACTACAACATGTTAATGAAATCGGTCTCGGTTCAAGCTCGGGTCCCAAGTCGGCCAAC[A/C]CGAGCTCAACCAATGATGAAGAATGTTAATGAAGGGAAAGGTATATTTGCTCCTCTTGTGGTTGTGACTAGGAACATAGTTGGCAAAAAGAGGTTCAATC
EBS0055a_369	TGTTGGGTTTGAAGATTCATTTGAAGGGTTTGGATTCTTGCTCTGGGTTGTTTCATAGAGAGGGNGATAATGAGAGTGATGATGATNTGGAAGAAGAAGA[A/T]GATGATGATGGTGATGATGTGGAGGAGTTTGAGTTTTTTATGAANGTGTTTGAGGAGGATAGTGAGTTGAGGGGTTATTATGAGAAGAATTGTGAGAATG
EBS0056a_171	AAGTCATATATTACAGCCGTACATTCATGTCNATAATTGGAGGAGTCATTGCAGGGATCTTGGGGTTCACCGGACTTGGTGGGTTTATCTTCTACCTNat[t/g]GTGATGGCTGTTACTTCAGTGGGACTTACTGCCAAGGCCAAGTTCTCTATCCACTCGTATTTTGACGGCTGGAATCGNGTTTTGCTTGATGGCTTCTTGG
EBS0057a_137	CTTGCGCTGCCTAGCCAATTTTTACTTAAGAGAGATTTTGCATTGTCTGCAGCCTCTTCCAGTGGTATATCATCTTCTCCTAGAGCCAAGCACTTGATGC[g/t]GAGGACTAAGCCATCTGAAGGACCTTCAGCTGCACCCTCAccNTCTCCTGCATATCAAGGTCCTGTTGCTGCTCCCCATCATAGATCCTTCCGAAGACAT
EBS0058a_1886	AGTCTGTTTCTTGTCATCAAAGTTTGTACCCGTACTTGTTGTATTATTGTCATTCGGTCCCAAAGGTTCGGGTTTACGAGGCGGATATTTTGGATCCGAG[t/c]ACCAAGGCTAAGATCAACCATGGTGTCGCTATATGTCATATTGATACCTCGGCTTGGAGCCCCACCCACGGAGCGTTCATCGCGCTTGGGCCGGGTCCAG
EBS0059a_361	ATCAGGTATTGAGTGACCCAACNNAACGTCAGGCTTATGATGCATACGGAAAATCTGGAATTTCTACTGAAGGGATTATAGACCCAGCAGCAATCTTTGC[G/A]ATGCTTTTTGGAAGTGAGCTTTTTGAAGAATACATAGGCCAGCCAGCCATGGCATCAATGGTTTCAATGGATTTTTCTGCTGATGGAGAAGAGTTGGATG
EBS0060a_190	CCTGGGGAAGCCTGATGGACCAACTTGTCATACCGGTGCCGAAACGTGTTACTTCTCCTCTGTTTCCAANATTGTNGAAAATTCTCAGGTTGAAAAAGAT[c/a]TATTGGCCATGACAACGTTGTACTCACTTGAATCAACAATTTCTGAGCGGAAAACTGAAATTGTAAGGAATTTAGAAAGCAAATCTTCATGGACAAAAAA
EBS0063a_293	AAAGAGGTCGTTCTATGCGAACTGTGCGCTCTAATCTCTTCTGTCCTTCTCCTGCTACTAGTGAACCTCCTCCTCATCCTACCACAAACAGCACTTTTGT[A/G]TCTGAAAACCTTACTGATTCTGTNATGGATATTCGCCTCAACGAGCTCGCTTCAAGGACAGCNAANTCNATTAANTCTTCTTTTGCTGAAGAAGATTTCG
EBS0066a_262	TATCAATTAAAAGATGTTGGAGTCCCGTGAGAAGAAACATAGCTCGTGGCCCNCGAATGATACAATGTAGTCCTCNATGTGTCTTGGGAGTAACTGTTCA[g/t]ACAGGAACTGAAAGCCTGCATCACGGACTAACCAACTTTCAACCAAGTTCCAGTNTAATTGAAACATCANCACATATCTTCAAGGAGTTGAATGAGAGTN
EBS0067a_848	GAAGACAGCTGGATTTGAGAAAGCAGTCCCAACCTAGTAAGCAGGCAGACAGAAGTAGTGGAAGTGGTTCTAGACCTACTGTGCAGAAAGGCTTGCCCCC[T/A]AAGAAACCATTATCTTCCANTGACAGAAAATTGNCTGCTGGTTCCTTGGAGAGAAAATCTTCCACTGCTCCTGTGGGAATTAAGTCTGGTGTTGCANGGA
EBS0068a_150	ACAACTTCACTTAATCTCACAATTTCCNTCTTCAAATTACCTCAATTTCCCCCAATTCAACGAGCAATTAAGTAGAACTATAACGGCCGAAATTAAACTT[c/-]CTCCACGCGATCGAAAACTNCGATCTTCCACAAATTCGACATGCAAAAATTGTGTAATTTAAGCTTCACAAACTTGGATCTTCTTCATATTTGAACCANN
EBS0069a_282	CTTTAACATGGCGGAAAGCTTACGGTGCCATTAAAGACCACACNAAAGTTGGTCTCGCACAAATCAACAGTGATTACAAGGATTTGGATGTTGCGATTGT[t/a]AAGGCGACGAATCATGTAGAGTGTCCACCAAAAGAGAGGCATCTAAGAAAGATTTTACTCGCTACATCTGCGGTTCGGCCTCGTGCTGATGTTGCTTATT
EBS0071a_288	CCGCCCGTTGCTGTGTTCCGGGCACCCGGTTTTCGAGGCGGGTCGAATTTGGTGGCAGTTCTAAGAGTATAGGAGGTATTGTGAGAAGAAATGATAGAGT[t/g]AGAGGTCAAATTAGAGCAAGTATGGATGTGGGTACCCAAGTGGAAGCCATTGTTGGGAAGGTTACCCAAGTTAATAAGGACACTTTTTGGCCTATTGTTA
EBS0072a_503	ATGCCCAGTTTGCAAGGCTGATATCTCGCATACAACTGTGGTCCCACTCTATGgNCGAGGCCAATCCCAGACCAACCCTGAGTGNGAGACAAAGGCCCCT[T/A]CTAGGGGTCCGGGCACACCTCCAAGACCACCAGCTTGTGGGACCCGTGCGCTGCTAAATGCTGCATCTCAGCCTAGCAATCAGCTTATGCCATACCGTAA
EBS0074a_300	CAAAGGGAAAATCTCAAACAATGANGAACGTCAGAAGCTGCTAGAAACTCGGCTCAAGTCTCTGATAACTGCTTCTGTAGAGGGGCCTTANGGGCATGAA[A/T]CACCATATCACTTAACGTACAAGCACCTGATTTTAGTNGCTGGTGGCATTGGTATTTCTCCCTTCCTTGCTATCCTAAGTGATGTCATGCATCGTCTCAA
EBS0076a_424	CTAAGACTGCTGCTGCACCAATTGAACGAGTCAAGCTCTTGATCCAGAATCAAGATGAAATGCTCAAGAGTGGTCGGCTCTCTGAANCATACAAGGGTAT[A/T]TCTGACTGTTTTGCCAGAACTATGAAGGATGAAGGCATGATTGCTCTTTGGAGGGGAAACACTGCCAATGTTATCAGATACTTTCCCACCCAGGCCCTGA
EBS0077a_399	CTCANGTTTCTGAGACTCTTGATAAGCTTAAGCAGCAGACTAGAGAGGCAGTTAAGAATATGGAGTCCATATCCGGCCCGAAAGCGGGTGAAGATTTGGG[g/c]AAGGATGCAATGATGGAGGAGTGGGTTAAGCAGTTTGAGGAGCTTGCTGGTTCTCAGGATATGGAGTCGATNGTGGAGACAATGATGCAGCAGCTCTTGT
EBS0080a_500	AAATCCCATGGTGTCAGACTGTTATTGACATATTGGTGAAGCATGCCTTTGATAACGTATCAAGGTTCACCTCTCAACAAAGGCATGCCATCGAGAAACT[G/T]TGGGCTTCAATACGGGATCAACAGACTCGTCGAAAACAAGGGAAGTCAGTTTCGGGTAAGCTTGATGTGACTGCTTTTGAATCTCTTCAGGAGAAGTACT
EBS0081a_294	TGAAATTCCGGTGAGTGAGCCGATAACTAAACCGCCGGTAGTTAAGTCACGGCTTAAACGGCTTTTCAGGATCTCCGTTTCCGAGCCGACAGCTCCTATT[C/A]CGGCGGCTTCAGTCGACTTATTTGAGCCGAGTTCTCTTTGTTTAGCTAAAATGGTGCAGAATTTCATTGAAGAAAGTAACGAGAAACCTTCGCAATCATC
EBS0082a_168	TTAATTAATCCACANACATTACATTCCANCAAACGCTTCGTTTCATCTCATAAACCCATTTCTAATTCTCTGTCATTCACATTATCTAATCTTAATTTT[a/t]ATGGTAATCANAATTACTCTCCTAAATTATGTTCCTTATTTTCCGGCCACAGAAATTTGACCGTTGCAGTGAATTCATCANCTGGGAAAGACGGCGTCGT
EBS0083a_383	GGATGGGTTTGGAGATGTAGATCTTACAGTATCAAAGCTACGATTGACGTTGTCAAGATCATCTCTCTAATTGTTGTCATGGATAGATGAGAAAAATTGA[A/T]GGAAAGTTAGATTCTCGTTGATTTTAAACTGAAGTTACAAGCATTCGGTTTTTTATCAGCTAACACCTCTTGAGTTTTTCCTTTCCTAGTTTGGTGTTCA
EBS0084a_421	ATTATGATCCAAATAGTGATCTTTTCACTCCAAATGAAAAGAAAGATGTTATAACCTCCACAGCTTGTTGGTCAGCAATGGTGGCATCACTTGTGGNttt[a/g]TCTTTTGTCATGGGACCTATTCAGTTGCTCAAGCTCTACGGTATCCCCTATGTGATCTTTGTCATGTGGTTGGACTTGGTGACTTACTTGCATCACCATG
EBS0085a_256	GATTATGTTGGTAGTCCTGCTCTTGATCCCATGAGAGCCTTCCCGTCCGTTGAGAAAGTATCTCATTCAATCTCATTCTCATTAAGTGGAAGTAGAAAT[G/C]CATGTTCAACTTCAAGTCAACGTCCTCATAGCTGGTCTAGNGGCATCAATTTTGCTGCTGCACACATGCAAAATTATCCCCTTAGTNGATCTCCACCTGC
EBS0086a_496	CACTTCTTCGAGCCCTCACAACTCAGCTTCTTAAGCATGGACGTATAAAGACTACCAGAGCNAGAGCAAGTGCTGTGAGGAAGTATATTGACAAGATGAT[T/C]ACCTTGGCTAAAGAGGGTACTCTTCACAAAAGAAGGCAAGCGCTTGGGTTTATATATGAGAAGCAGATCGTTCATGCCTTATTTGCTGAGGTGCAAGATA
EBS0089a_185	NGTTGCATAACAAGCAAGAATTTCCNTTCGTGCGAGGAGTNGAGGATATTCTCCTACTTTCGTTAGGTACGGGTCAGCTTCTAGAAGGAAGTTACGAGCA[T/C]GAGGAGGTTAAACATTGGAAGTCTAAGCATTGGGCTAGGCCCATGGCTCGGATTGCCGCTGATGGATATACCGATTTGGTGGATCACTCCGTCGCTAAGG
EBS0090a_277	GAAATCAGCTTAAACAGGTTTTTCAAAAAGACATCGTTCAAGCTGCTGGTTTGCTTCGCCTTCACTTTCATGATTGCTTCGTTCAGGGATGTGATGGATC[G/T]GTGCTATTGGATGGGTCAGCAAGTGGACCAAGTGAACAAGATGCCCCACCAAACTTATCCTTGAGAAAAGAGGCATTTAAGATCATAAACGATCTTCGTG
EBS0091a_344	TTGCTTGTGTTGGAGGAGGTTCAAATGCAATGGGACTTTTCCATGAGTTTGTTGAGGAGAAAGAAGTTAGGTTGATTGGTGTNGAGGCTGCTGGGTTCGG[C/G]TTANATAGTGGCAAGCATGCAGCTACTTTGACTAAAGGGGAGGTTGGAGTGCTGCATGGGGCAATGAGCTATCTATTGCAGGATGATGATGGGCAGATNG
EBS0092a_358	TNAATTCCGAACCTATAAGAGAGGAGCAGGTGCAGAATGCTATTAAGTTTCTCTCCCATCCAAGAGTTAAAGGATCCCCCATTGTCCATAGAAGAAATTT[T/C]CTTGAGAAGAAAGGTCTGACAAAAGAGGAAATTAATGAAGCATTCCGTCGAGTACCTGACTCATCTCCTGCTGTTGCGAGTGATCAGGGTAGCACATACC
EBS0093a_327	TGGTTTGTGTGTTTGAGAGTTATACTGGTGATATCGGATGGCGCCATTCAGAGAGTCCAATTACAGGCTTGGAGATTCGTGAGGCGAGGCCGAAGGTGAC[A/T]TTGGTTGTGAGAATGGCAGCATCAGTGGCTAACTACGATTACATTGTGGACTGGGAGTTTCAAAGTGATGGACTCATTAAAATTAAGGTCGGACTAAGTG
EBS0095a_220	TCAGAGAAAAGGCGCTGCCAAAAAAGCCGAACAAGTTGAGGAANAGAATCCCAAGGTAGTAGNNNAAGAAGAAGAAGTAAAGCACGATGAAAAAGAAGAT[G/A]CGAAGTCGCACGAAGAAGCTCAGAAACAGCAGAAACAAGTGAAGAAAGTCGCTAGAAAANCTAGGAAGCGCATCAAGCCTGATTCCGAACCAGAGTACTT
EBS0096a_175	GTACTTATAATAACAGTTCGGATGCAATAAGGAGCTGCAGTATCTCTCCAAAATGTTCTATTGTTTCAAAAAATAAGATTCTGGACCTAACTTCTCCagt[t/g]GATGATTTTGTAAATACTGTAAGCTATGATATAAGTGAAGATATCATTGAGGGAATTACTGATACTTCAGACATGGATGGCATGGCAATTCCGTTGGATC
EBS0097a_682	AAAGCTTTGATTCAAATAAAGAGGAGTTTCCGAAGGGTAGAAGAAAAGCTCGGAATCGCAGGAGATTANGCCTTGCGAGGNAGAGGTGTCNGAGATGACC[a/g]TAAAAGAAGGAAGGTAGAGACAGGGACTGATGACACTGCCTCATTTTCTAATTNCAGTGAAGAGAATAGCTCTAGTGAGGATGACAGCCAAGGAAGTGGA
EBS0098a_167	CATCAACCAGCTAAAATGGCCGGCAAAGACGGAGTTNCAGCGAAGAGTAATGCAGGCAGGGGAAAGCCGAAGAGCGGAAAGTCCGTCACTCGGTCCTC[g/t]AAAGCTGGGTTACAGTTTCCGGTGGGTCGTATNGCGCGTTACTTGAAGAAGGGCCGGTATGCTCAGAGAGTCGGTTCTGGTTCCCCTGTCTATCTCTCCG
EBS0101a_414	CAGCTGAAAAATAAATATGGTGATGCATTTATTCGTGGAAACAATGTGCTTTATATCAGTACAACAAAGAGGACACTTGCTGATGGAGCATAGCTTTGAG[T/C]TCGATATTTNTTGAGCAATCTGAANTCGTTCCGTTAAAAGTCATAGACTCCAAAAACGTTCTANATTATTGTATGTAACAAGCN
EBS0104a_457	AGTCGGGATGCTNCNAATTGATCAATGAATGGAAGTCAGTACACCGATGTCCCTGTTACATTCCGCNCTTGAATCTGTTATTTATTGTTGNTTACCGACC[G/A]TCTGGCGTCAGTCAATAAAGGTTCCCATTGTTTTCAGGTCCTCTAAAAGTGGGGTTATTTTGGTTAGTTGTTGTGTACATTAAAAAGATATTCTTTTAGT
EBS0105a_449	ACGGTTCAAAGCTTCTCCTTGGTTGCAGTGATGGATCACTTCGAGTTTACNCTTCTGAATCCTCTGGCTCTGAAGCATCTTTGCCGTCTGATCATCACGC[C/T]TTCCAATTAGAGCTCACGAAAGAACCCTACTCTCTTGAGAGAACCATAAATGGCTTCTCACGTAGGCCAATCATTGTTATGGAAGTTTTGAGGTCAAAAG
EBS0107a_881	GGAACCTTAGGAATCGAGCTGCTGATGTTTTGAGTGAGGAGCAGATGAAAGAATGTGAGGAATTGGGGATTTTGGTGGATAAGGATGATCAGGGTACTNt[a/g]CTTCAGATCTTCACTAAGCCTATTGGAGACAGGCCAACTATGTTCATTGAGATTATCCAAAGAATCGGATGCATGATGAAAGATGAAGAAGGCAAGGTGT
EBS0109a_182	AAAGTGGAAAGCTATTGCGTCTAAAGCAACAGTTCTTTTTATGTAGTGCTTCTCTTCAGGACATCATTTTCAGATTTAAAGAGAGGAATGACGGAAATGC[C/A]CCACTTGAGTGGTCTAAATTCCCAAGCAAAGTTGCGGTTCAGCTTAATGATACACACCCCACACTTGCAATTCCAGAGCTTATGCGTTTGCTTATGGATG
EBS0110a_177	CAAAATCCGCCCACCAAACCTCGAAGACGCCGGCTTAGAAGACTGCGCATTACCTCCAGATTCCATCCATCAAGCCTTCCTCAAAGCCGCCNCCGCCGTC[g/a]GCTCACGCGCCGCCACTATTCTCGCCGGNAAAGATGACATTTCCGACGCTTCTACATGCGTCGACGATCCTTGGGGAGAAATTCCGGCGCCAAAAGATGA
EBS0112a_123	CTTGGAAGTAGCTATGGGAGCTATGGGGATAATTTTAATACATTTACGTATTTTTCTCCTGTTGGTCCATCTGCAATGAATTTTCACACTCAAGG[t/g]GGTATGACCATGGTTGGTACTAGCCCTGATGCAAGGTGGAGAGTTTTTCAAAGGCCACAAGGACTTGGTGTTAGTCCGTCTGCAGGAAATTTTGCACCAT
EBS0113a_586	TGCCTCCCCCAGCGTCTCTTCAAGCTTCTGGAAAGAAAGGTCATCACATGGGAGACTACATACCACTAGAAGAGCTAGAGAANTTTATGGCTAAATGCAA[T/C]GATGTAGCTGCACAAAAAGTTGCAGATAAGGCAAAAATTCAAGCAGATAATGTTGGGCACAAGCTTTTGTCAAAAATGGGCTGGAAAGAAGGTGAGGGCC
EBS0114a_987	TTATATGAACGATGAAGCTATGGATCAGGTCGTTTTCGCTGTTGCCAGGAAGAAGCCGGCTAAAGCTATGCTTAAGGAGTTGCCGGATCTTCAGAAGTTT[T/G]CTTCTTTGATGTCCCCACCAAGTAATAAGAAGTGGGTTCCTGAAGACTTGAGTATTATCTCTGAGTCTAAGGAGGTTGCTGCTGATTTAATCACTGAGGT
EBS0116a_415	TTATNCGTGTTGATGCTCTGCGTTCAAATCCTGAATGGATCATNTACAGCCCCTCNCAGGCTGCAGTNTCAGAAGCCAAAGCTAAGCAACAAGCAGAGAA[A/G]GTTGGCTTGAAAGATTATGAACACTTAGAACCATGCATGATATACCATGCTACACGTCTTGTTTCCGTCCTTGAAGCTTACGCCCTGTACGATCCTGAGA
EBS0118a_463	ATGATCAGTCTGCCCGTGAAGAGTTGCTAGAAGCTGGAGGGGNAGATGCATACAAGACTTCNGCAGACCAAAGAGAAAGATTGACATTTTCAACCGAAAG[A/G]TTGAATCAGTCCAGTGACAGAATTAGGGAGAGTAGGAGAACTATACTGGAGACAGAAGAGTTNGGGTGTTTCGATTCTTCAAGATTTGAACCAGCAGCGT
EBS0119a_454	TTGTGTTTTCTTCTTCAGCCAGGCGTCTCTTTCCCCTTCGCCGGATGACAGACACTGGAAGACGTCAGGCCCTCCAGGCAGTTAATTCCCTTTCTTCTAA[C/T]GGGGGAACTAATATTGCTGAAGGTCTGAAGAAGGGGGCTAAGGTAATGTTAGAACGAAAGTACAAGAACCCAGTTAGCAGCATAATCCTTTTATCNNNNN
EBS0120a_219	CTGTTGACAAATTTGGGAGAAGAAGATTATTCCTCTGGGGCGGCATATTGATGTTAGTGCCATTTATAGTGGTAGGAAGTATACTCTCAGCAAAGCTAGG[T/A]GATCATGGTAATTTAAGTAAAGGATATTCTTATATAATATTGATCCTTCTATGCATTTACAGTGCTGGTTTTAGTTTCTCTTGGGGTTCACTAGGATGGN
EBS0123a_282	ACTTCATACGATCAATGAGTGAGAATTCTGAAATCCAACAGAAGGTTGCTGAAAATTTGAAGGGAAAATATGATGCGTTGNTTGTCAATACTCGGATAGG[G/A]GTTTCTCGTATATACAAGCTCATACGCGGAAACCGTGTTTCTAGAAATAAGTTCATGTCATCAGTTATTCGGAAATTTGATAATCCGTGCTGGAGTGAAT
EBS0124a_211	CTGACCCTCGGAGGACTGCTGTAGGTGTAGATTTTGACCTTGAGGCACTTATGTGGTGCATGGGAAANAATGTCGACAAAGTTGGCAATGACAGCAGTTC[c/a]AGGATATCTCTTTTTCATGGAAATGTTTTGCAGCCTTTTGAGGCTAAACTTGTCANATTGAATCCCGAGGATCTCATTCAGAAAGTAACTATCCAAGAGA
EBS0126a_151	GATGACGACAAGGAAGGTAAGCCTGTTNNGAAGGCTCCTGCTAAGGGGNCNAAGAAAGGATGTATGAAAGGCAAAGGTGGTCCTGAAAATTCCTTATGTA[A/G]ATATAGGGGAGTTAGACAGAGGACTTGGGGAAAATGGGTTGCTGAGATTCGAGAGCCGAACAGAGGTAAAANGCTTTGGCTTGGTACTTTCCCCACTGCC
EBS0128a_396	CGAGATTTACTGGAAGTCAAATTATCATGCCTCTTGGTCATACAATTGAGAANGAAGAAATGCTGGAGGTAATNCGGTTGGAAGGCCATTCTCTTACTCC[g/t]GAAGATGCTTATATTTCTAGAGATATCCATTTGCTACAGATTTGCATTGGAATAGATGAGAATGCAGTANGAGCTTGCTCTGAACTAGTTTTTGCGCCAA
EBS0130a_312	AGATTTTCTGTCTAGGatggatNNAGTCCGTTCCTCAGCAAGATTAGGTTTTTAGCAATTATGAAGCTCTTTGCTCGACATACGAACCAGAAATTCCAGA[t/a]GTTCCAAGGACTGTGACCTTTCCCCATTCAGAATTAAGACCACCGCATCTCATTTTTAAATGAATCATCCTCCTTCCCAACTCTGACTCCACTTTCTTCT
EBS0132a_167	ATACTGGATTCTCAGACATGGCAAGAGCATCCCCAATGAGCGAGGCCTCATCGTTTCGTCTTTGGAAAATGGGACACTTTCAGANTATCAGTTAGCTGAT[g/c]AAGGTGTTATACAAGCCCAATTGGCTGCAGAGAAATTCCGGAAGGAGTTGAAGGATGCTAATATCCCACTAGAAAGCGTTCGCATTTGCTACTCTCCGTT
EBS0133a_644	CATCAGACAGGGGCCGTGCACCGGTGACCTGTGTCAAGGTTCAACTAGGAAACCAGATGAGGATCACTAGACCTTCCCCAGTTCAAACGATGAACCCGGT[G/T]TGGAACGATGAGCTTATGTTTGTGGCTTCGGAGCCGTTTGATGAATNTATGATNGTGACAGTGGAGGATAAAGTTGGACCTGGTAGGGATGAGAtcNtNN
EBS0134a_252	GAAAATTTCCAGAAGGCATGCCTGTCATTGATTTGAAGGATTCCTATCTAAGTGTGATGGAGGACTTGCAGATTTTGAAGGCTGATCGAAAAGTTTGGTT[a/g]CTCTCAAATTTTGATTCCCAAGAGGATATAGTCTATCCAAACGANCCTCGGTTTCCTATCAAGGTGGATGATGATCTTAAACAACTCTTNCGCAGCATNN
EBS0137a_435	CTCGGGTTTCACCCACCTCGTTGTCCTAAGAACGCTTGAAGTGCATGCATGNGTGCATGCGCGCATGNTGGCTCGGACTGAAATGTTCACGATGCATATT[cc/tt]TGTGGACTGGTACTACGTATANTACTTAATNGTCTTGAAGCTTTATTTGAGATTAAACTATAGACAATCTCGAGAAGTTGTAATAACATACATTATGAAC
EBS0140a_395	GATCCCCTCCGGCAGAATCCAAGACAATGAAGAAAGCCTCATTCATAAGCATTGCGGTNACAACAGTGTTTTACATGCTGTGTGGNTGCATGGGTTATGc[c/g]GCGTTTGGTGATCTAGCACCAGGNAATCTCTTAACTGGTTTTGGGTTCTACAATCCATATTGGCTCCTANACATAGNCAATGTAGCCATAGTAATTCACT
EBS0142a_482	GCAACCCGGTTNGAGANAATGCCACTTTTAGTCTTGGNACAGATGGCAANCTTGTATTGGCTGATGCTGATGGGCGTATTGCTTGGCAAACCAATACAAC[C/T]AACAAAGGTGTTGTAGGATTCAAGTTACTACCTAATGGTAACATGGTACTTCATGATGCCAAGGATAAGTTTATATGGCAAAGTTTTGATTATCCTACTG
EBS0143a_447	GTCGCCGGAAATCGCATCTCCGGCCATCTCTCCGTGAATTCGCCGTCACTCATTCTATGTCCTNGGATTCACCTCGGATTTTCCTGNTCCTTACGACGCC[g/a]TTTCAGGATTCTCAAACCCTAATTCACACTCACGATTATAGGGTTTATCAGTTTAGGAGATCGGATAATTCGTTCGAAACGATGTCGTTGGATGTTGTTA
EBS0144a_500	CCTCTTGCATTACAGGCTAACCCTGCAGCTTTAAGTAGATCAATGAACTTTCAAGAGAGTGCTTGAAGCTCAAATCAGATCTCAATTAACGATGAGTTTT[G/T]GGGAATTTCACCTGTATTTATGGCTTGGTATATTTGTCGACGAGCCTATTATAGAATATTNTTAGTGATCACCAATCAGGGAAGTGGAAGAAGGGAAAGA
EBS0146a_315	AAACCTACTCCATTATCCTCGGTCGAAACTCCAAGAAATCCACCGTCGANGTCGATTTAGCGTCCTTAGGTGGCGGAATGAACATNTCTCGCCACCACGC[g/a]CGCATCTTCTACGATTTCCAACGCCGTCGTTTCGCTCTAGAAGTCCTCGGCAAAAACGGCTGTCTCGTCGAAGGTGTTCTCCATCTCCCTGGAAATTCTC
EBS0147a_193	ATTGCAGAANNTCGTTCCAGAAATCTTAAAAAAATGGCGAAACATGAAGATCAACCAGTGCCAATTTATTCATGCNTGAACCCCGTTTATGGCGATGGTT[T/C]CCTTCTGGAAGAAGCCAAACTACGTTTTGACAAAATCAAGTCAAAATTCCAACAAGTTTTCTCTCATCCTCCAGATATCTTCGCTCGATCTCCAGGTCNA
EBS0148a_335	GGGCTACTGAGGAAGGGATAAAGAGTGTGATTAATTTTCTAAAAGATAAAATTCCAGGATTGAACGTGAAGGTCATGAACATTAGTGTAGGAGACCAAGT[c/t]GTGGAGGACAATGATGCTGTGCAGCAATTGACACAGGAAGATTCTGAGGAAGATGATGAAGATTCTGATGAGGAAGTTGATGACTTAGATGAGGTTGAAG
EBS0149a_382	CACCACCCCTTTTCCCCTTCTGAGCCTCTCTCCACCATCCACTCATTCAAAGACATCTCCTTTTCCGCTTCATTTCGGTCCGATGGTAGGCTCAT[A/T]GCTGCTGGGTGTAATTCGGGTAAAGTCCATGTATTCGAGGCGAAAACCCGGAACCAGCTTCGTCAATTGAAGGGGCATTCTAGGCCAGTAAGGTTCGTTC
EBS0150a_551	CACGAGTTGCCTCCAGGAAACCGCAACAATGGCGCTAGCATGACAAAACAGACTACAAACTATCAGCACAAAAATGATAGCAATACACAGAGGTCCAGCA[t/c]GAGGAGTTTCGGAAAGGGTTCTGACAGGCATTTATTTTCTGCTACTAGACCTACATGGCCTACATCATTTCCCTCCATCACAATGATGATGCGGCATCCA
EBS0151a_473	TACATCAAAATCCACGCAAAGAGAAAGCTTTNAATTTCGCCCTGCCTTCTCGAGGCCCAGGTTTTCATGCTGCCGGTCCTCCTTTGACAAATATGCCTCC[a/g]CCTCGTGGAGTTGACCCTATGTGGTCTCCACGGGATCCTTCTCGACACATGCCACCACCACCTTGGATGGAGGACTATGGGCGCCATCCTGGATTTAACC
EBS0152a_371	AAGACCCGGATGTGTTTAACCCTCTTCAGTTTCTGCAGAATTATCTACAGACGATGCGAGCTGGTGGGGCCAATATTCAGTTTGTTATTGAGAATGCGGG[C/T]GGTGATCATGGAGGAGGTAATTTCCGGGTTCCGTCCAATTTGGGGGATTANTTTTTTTGGCCCGGGGTTGGAGCAATTGATTCAACAGCTTGCTGAGAAT
EBS0153a_362	TNTCNTTGTCTCTTTCGATATAATCCCGAGTAATTAAATCCTCAATCCTCTTCTTGATTGCCTTGAAATCGGGCTTAAACATGCGGCTTAGCTGTTCAAC[g/a]CACTCTGTGATCAATTGTTGATACCCCAATACCTTCCTACTCTTCATTATACGCACAATAGAAGCATCGATGGCATATCGTCTATCTTTGTCCACGTCCT
EBS0154a_273	AGAGAGCAACAGCTGAAACTCCTAAAAAATCTGCATCCTTTTCAAGCTTTCAATACTCGGGTTTGAAAAGATTGGGGNGGAGGAACCCATTTCTAAGATa[t/c]GGGCTTCCTCTCATTTCCCTCACTGTGTTTGGGTCTGTTGGCCTTGCTCAGCTCTTGCAAGGAAGTAAGGATATTGCCAAAGTGAAAGATGATCAAGAGT
EBS0155a_419	ACATGGTACATGATCTCGTAGCAAGTGTTGGTGCAAATGCTCCCATGAAAGCTTCTGGAGGACCCGGAGGCCATGGACCNGGAGGCCATGGACCTGGNGG[T/C]CATGGATCTGCAGCTCATGGACCTGCCTCAAGCAATTACAGGACCAAGCTCTGTGAGAATTTTACAAAGGGTTCATGTACTTTTGGAGATAGGTGCCACt
EBS0156a_318	AATAGAGATATGAAAGTTGATCAGAGAGAGGTGCATCATCATGTAGTCAAGGCTGAAAAGGAGAGTAGGTTGGATGAGAGTAAAGAAGGGAAATATGA[G/A]AGAGAGGGTCGTAATGATTCGAAGAGTGAAGTAAAAGTGGAAAAGGATGTTTATGGAGTGGCAGGGAGTCATCCCAATTGGAAAGAGCAACATAGAGGGA
EBS0157a_509	TTCATTACGACCTTGCTAGATCTCAAGTGGCTTTTTCGGCGAATAATTGCTAACGCCACTACTTACTACTACCATACCCTGAAACCAGTGGTGTTGTGTT[G/A]ATTTAATTGACGTGCCATAAATTTAATAATTGTATAATTACGGTTTTATCCTTGGTAGTTGAGTGGAATTACTATGTAGGTTTTGAAAAGAATTAGATTC
EBS0159a_341	AGAGAGGGAGAGGAATGTGCATGGCTGTTCAAGCATTTATACCACCTAAGTGCCAAGGATCCCTACACATCTTGGCTGGTTATGAGGATGGGACTATGGC[g/a]TGGTGGGATATGAGGAACACCGCAAAACCATTGACTTCTGTGAAGTACTATTCAGAGCCAGTTGTTAGCTTGGCAGTGGATCAATCATGCCATGGAGGCG
EBS0160a_545	TTAAGGAGCCTGATGAGGATCAGAGACGAGAAAGTGATACAGAGGAGGACTTCTATCGAGCTAGCAGAAAACAAGCTGAGGAGCGTGTTGAAAACGCTGT[g/t]GTGCGNGTACAATCTATGTTTCGNTCAAAGCAAGCACANAAAGAATATCGAAGGATGAAATTAGCTCATACACANGCACAGCTTGAATATGAAGATTCAN
EBS0162a_330	TTCATATCGGATCATTTTTATTTCAATTGCACCTTGTATATGATCCATTAATGGCGAAAATTAGGGATAGNACTGAGGATTTTAAGGATGCTGTTCGCCG[t/c]GAAGCCGTTTCTTTGGAGTACGATGAGTCNAAANTGGCTGCTATAATGGCATCATTCATCATACACAAGCCTCGAGAAAGGACTCAATTNATGAAAGCTT
EBS0163a_1225	TGACTGACCNAACTTGCAAGCTGAAGATGGGAGATGTCATTGAGCTTACTCCTGCCATACCTAACAAGTCGCTGGTTGAATACAGAGAAGAGATCCAACG[T/C]ATGTATAATCGGGGTCTCTCAGCATCNAAATCTTCCCCNGCCACCGCAAGTTCTAGTACAGTTGGCTGGAGAAGTTGACAGAAGAATGCAGATGTANCTT
EBS0164a_355	CCATCATGTCTTCTCTCTCTCCTTCCGCCGGAGATCCAACTCCGACGCCGGAAAATCCACCACCTCCCGTTGTTCGTAAGTTTCCGGCNCCTTGTTGGAC[G/A]CAAGATGAAACCCTAGCTTTAATTCATGTTTACCAAGATAAATGGTATTCTCTTCGTCGTCGGAATCTTCGCACTGCTGATTGGGAAGCNGTAGCTGATG
EBS0166a_215	AGCATGCTGCTCTAANGGCTCTGGAAGAGATCTCTGATAATTCAGGTTCTGCAATTGCAAAAAGGAAGAAAGATAAAGAGCGGATACAGGAGTCCTTGGA[T/C]CGGCTCATGAGTGAGCTCCAAAAACATGAGGAGAATGTCGCTTCTGTGCACAAGAGGCTTGCAAATGAAAAAGNTAAGTGGTTGAGTTCTTGTCCTGATA
EBS0167a_209	ACAAGCAGCTGGACCATTTTCCTATGGTTGTTTGTGCAAAGGTTCGTGAAGGTGATAAAAGGATAGTCAGGATTAAGGAAGGCAACCCTGCTGGCTGTCA[t/c]GTTGTCATTGTTGATGACTTGGTACAATCTGGTGGAACTCTTATTGAATGTCAGAAAGTTTTGGCAGCACATGGTGCAACGAAGGTTAGCGCCTACGTGA
EBS0169a_477	CAAATCTGCCACCAGCTGTTAGTGCACCACCAGCTGATGCTAATTCTCATGGACAACAGCTTGGACACCCTGGCTCGAGTTTCCCAGGTGCTCTACCTTT[T/G]TACCAACCTGGTGGAAATTTAGGGTCATGGGGGCCATCACCTCCTCCTGGTGCAAATGGCAGTGGACTTGCTATGCCTATGTACTGGCCTGGGTTTTATG
EBS0171a_269	GCTCTTTTGTGTGCTGAGAGAGGAAGATTAGACCTNGAGTCAGGTTTCAGATTTGTGATATTGTGTTCTGGATTTGCCGTGAATCTAGCAGGACATGAAA[t/a]AGGATCAATTACTTGCCCGTCNCTTCATGTTTTTGGAAATGAGGGAGGAGGTGATCGNCAAATATCATCTGGNTTTAGCAAAGACCTTGCATCATATTTC
EBS0172a_482	AGAAGATATTTGTTGGTGGCATCCCTTCTAGTGTCTCGGAAGAGGAATTCCGGGGTTTTTTCTCCCAGTTTGGGACAGTGGCAGAACACCAGATTATACG[C/T]GATCACGAGACCAATCGTTCTCGCGGGTTTGGATTTATTGTATTTGACAGTGAAGAAGTGGTCGATGAGATACTNACCAAGGGCAATATGATNGACATGG
EBS0173a_455	TTTCTGGTGTATAGGGAGCTATGAAAGCAGTGATATAGATAGGAGTACAGGACACAATCCCAGGTTAAGGGTACCACCCTACATGACTTTACCAACTAAG[T/C]TACTTGACATCCACATGTGNTTAAACTTTTCTTGTTTAGTTTCGCAATAAATTTTNAAGGAACCTGTAATTTTCACGCGGCCAAGATGTTTTGTCCTTNT
EBS0174a_461	GGCCTCCCTTTTTCAGCCTTTGGGGAATATGCTTTTCTGTTGGTGCAAGCTATAATTCTAGTCGGTGTAATCTACTACTTTTCACAACCTGTGGGAACCT[c/t]AAGATGGATGAGGGCCCTGCTATATTGTGGCTTGGCACCGACAATTCTGGCTGGTAAAATTGATCCGATGCTTTTTGAAGCTTTATATGCATCACAACAT
EBS0175a_291	TTGCAGATGTTACTCCCAAAACTGCTGACAACTTCCGCGCTCTGTGCACTGGAGAGAAGGGACTTGGAAAACTTGGGAAGCCTCTCCACTACAAGGGATC[g/a]GCATTTCACAGAATCATTCCAAACTTTATGTGCCAAGGTGGGGATTTCACCAGGGGTAATGGAACTGGAGGAGAATCTATTTATGGGTCGAAGTTTGATG
EBS0176a_116	CTCAAGCACTCAACTCATCAATGGCGGATACTCAAGGCAAAGTAATCACCTGCAAAGCGGCGGTGGCCTGGGAACCCAACAAACCTCTTACCATCGAAGA[C/T]GTCGATGTTGCACCGCCGCAAGCCGGCGAAGTTCGTATCAAAATTCTATACACAGCTCTTTGTCACACCGATGCCTACACTTGGAGTGGCAAGGATCCTG
EBS0177a_384	GCAGCCATACGCCGTCTACACAATCGAGTTTCGATGCTCGAAGCTGTCAAAAAGCTCACCCTTTCAAAGTCCTCAGATACTGCAGGAATTGCAGGATCAG[C/T]TCCTACTGTTGGAATACCCAAACAGATTCTGCTGACAGCAGAATGCAGAGAAGAAAGATCAGGTCTGAaNTATCCAATGATTGCGAAACCAATGNTTGCA
EBS0178a_386	TGGATGATGAATGGGCCCAGAATGATTCACCATGATTTTGATACGTCTTTCTGTGAAATAAATTTGAGGATAAGTATCTACAACTCTCTCAATAATGCA[G/A]TGTCTGTGCATATTGATCCAAATGATTCTGGCCCAAGCACCAGCCAATCAAGTAGTTCTGCTGGAGTTTCTTCTGAAAACCGNGCTGGATGGCATGATGT
EBS0179a_319	CTCCCCCGAGATACCGGTCTCGCTCTCGNTCTAGGTCCAGATCTGCAAGTCGTGGCAGGGTTGAAACAAATCCTGGAAATACGCTNTTTGTNACTGGTCT[t/c]TCCTCCAGAGTTACTGAAAGAGAACTTGAGGATTTCTTTAACAAGGAGGGAAAGGTAAGCTCAGTTTTCTTGGTTGTGGAGCCACGTACGCGCATATCAA
EBS0183a_132	TTCCCTTNTTCAGNNNTTCTTCCTCAAACCCTTGGTTNAACACTCTCTTTAACCTCGTACCAGCAAAACCTTCAAACTCAACACAAATCTCTAACAATGG[C/T]GAATACAACTGGGTTAGATGAAGAAACAGCCAGTAAGGTCCTACGCCAGGTTGAGTTTTATTTCGGTGACAGTAATCTCCCAAGAGACAACTTCTTGATG
EBS0184a_488	GTAGCAGCTGCAGTGACTGATTTTGAAGGTTTTGGACGGCTTCTACGATCGACGATCAANTTTTCTTTCTCCAGAATTCGCATAATTGAAGAGAGAGAAT[c/t]CGGTAACCTAGATCATCGGCGATTATTACTGAACAAGAAGAATCAAACAAGTTAGCTGAGTCGATCATGGCAGACTCAGACAACGACTCAGGAGGAAAAT
EBS0186a_1582	ANTCACAAACAATGAACTTTAACGGGTCTGCTCAATATGCCACATCACTTTTGCCTCAGAATCAGTTCATTGGTACTTCGGGTCTAAGCCAGCCTTCCAG[A/G]AACAATGATGCATTGTCTCTTGGACCTGCACAACCATCCTTGTCCGGGTTGCAGCCTGTTGGAACCTCCAACTTTGTAGATTACAGGGGAAATGAGAACT
EBS0187a_394	AAACACTCTCCTCAAGAGACTTGGCAAGGTCTGTCATGTCCACAGGGGGATGGTCAAACATACTGTGTGAGGGTAAAGAATCTCATCAACCTGTGGATAT[C/T]GCCGTCGTGTTTGTTGGAAAAGAGTTGAAATCATCGGGTATAACTGGAAATAGTTTGGCAGATGCTTCACTTGTGGATTTACTTAAGGACTCCTTCACAA
EBS0188a_778	TTGGCATCATCATGTCTGCCCAAGCAACATGGCCAAAGGCTGCATGATTTGCACCATCTATCAGAAAGAAACTCANNTGTAAACTAGTGAAACTCATTCG[a/c]CATTTCCGTGTTCCGTCACTGGAATGAAGGTCTTGTTGTGAGATTACTTTTATTGCCTTGTAAATTTAGAACATCTTGTCTAGCTCCGATATGAGGGAAA
EBS0189a_408	CCGCATTGTGACTATATCTCTTGCTGAAAATTATGTTGTAAAATCTGAGACGGAAGTAAGAATAGTCGAAAATGCGGTGAGCACACCNGAGGCTGAAGAT[T/A]CTTCCACGAATGTTGAGGCTGGATCTGGTGGCAAAGCATATGTAAATAAAGCTCAAGAAGTTGTTTCCAATATGTTAGCTAAAGGTTCTGCCATTCGACA
EBS0191a_509	CTAACTGCAATGGCCTTGGCAAGCTCAACCAAGTTGATAaaNNNNTAATTAATACTCCTACAGGCCTTTAGTAATATCATACTTTATATGCTTTACATTT[T/C]TGTTTTTCAATATACTTGCAGTAATTCCATTTCCATCTTTAGAATCACGTACAACACAGGGATTCTTTATAGTCGTAGTCTTATTTTAATCAATCTCGAT
EBS0192a_172	CNGAAAATAGGGTGGTTANAAATGCTGAGACTCCATGTATACTGTACTCCAATTGNTGGATGCAAAGAAATTAAACTGGGNATTAGGCATGGGTCATGGC[C/T]TATTCAGAGTCATAAAGAGTGGAGAATCTTACGAAATGTTTCCGTCAAAGCTCTAAAAGAGGAACCAAATGAANGTCAGAGAGGGTTACCGAGTCAGAGC
EBS0195a_228	AATTTAAGATTATGAGTCTAAAGGTGAAAGAAGGAACAGAATATGCACCTGAGCTGTTTGATGAACAAAGAGACCAGGCCACTATAGAGCGGGTNTTGCG[T/C]GCAGTTTTCTTGGATCCTGATCGTCCTAGTTCGGCACTGGAGAAGCTGGAACGCCAATTGGCTGAAGCTGATGCTGCTGTTGAAATACGGAAGAAACTTC
EBS0196a_505	TTAATGGAAANCGATTCTTCAATAAACTCGAACAATTGGAAGCTGGTAAGTTGCAGGGTGATGGAAACGTAGAAGAAGAAAAGGGTAAAAAACAAGGGCA[T/G]GGAATTGGTACAGAGAAGAAGAAGAAAAAGAAGGAAAAATTGAGGGAGAAGAAGAAGGAAGAGATAGTATCTGAGATGAGGGACTCACCATCTGATAGTG
EBS0197a_170	TGCAAATTACCTTCCTTTTNACAGCTCTTCAATCTTCTCTCTCTCATCGAAGCTTTTCGATCATGGCTTCCGCTTCTGCTGCCGATGAGTTCGTCAAGGG[a/c]AACATTCATCCCAATGGCGTCGCCGTCATCACTCTTGATCGCCCTAAAGCTCTTAACGCCATGAATATAGATATGGACATCAAATACAAAAGCTTCCTTG
EBS0198a_342	CACAATTGTTTCCTCGCATTTTCGGCCATGAAGCAGCCGGAATTGTAGAGAGCATTGGTGAGGGAGTGAATGATTTCCAAGTAGGTGATCATGTtcttcc[a/t]GTGTTTACCGGAGAATGTGGGGACTGTCGTCACTGCAAATCGGAGGAGAGCAACATGTGTAATTTGTTACGGATGAATCCTTACCGAGGAGTGATGTTAA
EBS0200a_447	GGCTTTCAGTCGTAAAGAAAAGTTTCAGATGCCAACCACTATAAATAAAAAACTGACAAGACGAGCAAGATCTCAAGCTAGTGANGTGTCAGCTATTCAG[C/T]CCCCTCGAGTACGGTTCAGGCCTTATGTGTCTAAGGTTCCTTGGCATACCGGAGCGCGGGCTTTCATGTCCCAGTTCTTTCCAAGATATGGTCATTANtN
EBS0201a_1249	AAGACGATATGGATGACAGACCTACAATGGCAACAGCATTGCTCATGTTGGACACTCACTCAGTCACTCCTCCNATGCCGAAAGAGCCAGCATATTTTGT[A/C]AGGAGCGCAAGAGAGCCAGACATCTTGCTAACAGACATTGCTTCAGACCAATTCACGAGCAAGTCNGCGAACTTTTCGGTTAACGATATTTCTGTCACTG
EBS0202a_464	TCCATTTTCTTAAAGAGAGAACAGAAGTATCATGGTAAGATTAAAGCNGTAATTGATTCTATGAGAGAAGCTGGTGTGAAATTACTTTAATGTTGGGGCA[c/a]CAGTACTGTGTTTAGGAATCATCTTAACTCTTTNAAGTTACTAGAANTTTGATCNAATGTCTCTAGCAGCTCTTCTACTCTGATATNTGGAAAGAACACA
EBS0205a_556	ACAGTGAGGTTTTTGGGCTGCANAGGTTCAGGGAGTGTGAACTGATCCATGGGAGATGGGCCATGTTGGCTACTCTTGGTGCCTTGACTGTTGAGTGGCT[c/t]ACTGGTGTCACCTGGCAAGATGCTGGCAAGGTGGAGCTNATTGAAGGATCATCTTACCTTGGCCAACCACTTCCTTTCTCAATGACCACATTGATCTGGA
EBS0206a_453	ACATTAAAGCCAATAATCTTCAGGATCCCAATGACAAGAAAATCATTGTATGTGATGAGTTGCTGAAGAAAATATTCGGNGGAAANGAACGCGTGGGGTT[T/C]CTCGAGATCTCTGGATTGATCACTCCACACTTGCTGTAGCTGTCCAGTACTGCCGACTGCCGAGCAAGGAACCTACNTAATATCTATCTGGTTCTGTTAg
EBS0207a_456	TcaacaNTTTCTCTCTCCTCCTCCACTATCTCTCCTCCAAAACCCTTCTCCAAAAAATCATCTTTCTCAGCTTACCCTATTCAAAACCCTCTTTCTCTCA[C/G]TCCTCGCCTACCTTCAGAACCCTCCAATGGCGCAGTAGCGCGCAGAGCCGCCATTGTTTGGTTCAGAAATGACCTCAGAGTTCATGATAATGAGTGTCTT
EBS0209a_306	AAAAATGGAAGAAAATGATACCAAATATTGATCCACCNAAAACCCCTTNTTNTTATATGAAGCCTCGACCTCCAACTCCTTNTACTATTCCTTCCAAGCT[t/c]AAGATTAATGTCGCCCTTCCTTATTCTTCTATGCTCTCCTCTAAAGAGGTTGATATGATCATAGTACCTGCAACCACTGGTCAGATGGGTGTGCTTCCTG
EBS0210a_366	ACACCTTTGCTTACTACGATCAGGTTCTTGACACCACCGCTATGCTTGGTGCTGTTCCCCCAAGATACGGGTGGACTGGTGGTGAGATTGAGTTCGATGT[c/t]TACTTTTCAATGGCCAGAGGAAATGCCACTGTGCCTGCTATGGAAATGACCAAGTGGTTTGACACCAACTACCATTACATTGTTCCTGAGTTGGGCCCAG
EBS0211a_385	CTCGCCATTAGTCTCTCATCAAGAAATTCTTTCACTAGAGAATTATGGAGAGGTGTGAATTCGAAATGCGTAACTACAACAGGTCCAAGAGATATGCGGA[A/G]TGTTATTAGGGCTGAGATGTTTGGCCAGCTCAGTACTGGTCTTGAAGCTGCTTGGTCTAAACTTAGAGGCCAAGAGGTCCTGACCAAAGAAAACATTGCG
EBS0212a_221	GAGTAAAACCCTTTTCTTCTTCAACCTCTTCTCGTCAAACAAAACCCATGTTAAATCGAAGGTTGTTTAAGTCACCATGTGCCCAGAAATCTTCTTTGGA[A/C]CATATACCTAAGCAGTTCAGACAAGATAATCTCAAAGATGGATTGATGGAAAACTTCAAAAATGTCCCTCAGTATCTTTATGGCCTCTCTCCTTCACAAA
EBS0216a_731	CCCAAGCATGTACGCTGCAGCAGCTGCAGCTTATGGAGCCTACCCTGTTTATGGCAATCAGCAACAAGTAAGCTAAAGAAGAAATGCATGAGGAGTTAGA[a/t]GCCTCAGATTTATCTGTCAGCGATATGCGTCGCACTACTAGGCATAATTGTTTCATTCTTTGTAGTGTGTGCCTGTTGTGTAGAAATTTTATGAATCCCT
EBS0217a_311	GTTGCGAACCCAGTGGAGATATCTGGAAGGGGGAGGCCTCGAGTCTTTTATGATGTCACCCTTGCTCTGAAAATGCTCAACTTATGCATCTTTTCGGCTG[T/A]GATAGGGAGGCACGTCATTGAGCACCGCGAATTTGAAGTGTATCGGTTCTTGCTCCAGGAAGGGGACTGCTTATCGGTTTCCAGGAACAAAATCGAAGAG
EBS0218a_219	AAATTTTTGGTGGGTCTTTTGCATTCTACCCAGAAAATATGTGGGGTTTTGGAGGAAGGTATTATTGGGGGAGGAGAGAGAGTGGGAGACATACA[A/G]AAGGAATAGTTGTTGTATTCGCTTGGATGTCCAGTGAAGAGAGACATTTGAAGCATTACATCGATCTCTACGCTTCTTTGGGTTGGAATTCTCTTGTTTG
EBS0220a_379	TTCTCTCAGGCAAGACTTCAGACATGATTGGACGACGATACACCATCGTCTTAGCAGCCACAACCTTCTTCATAGGTGCCCTCCTAATGGGGCTAGCCCC[G/T]TCCTACCCTTTCCTGATGgcaggNCGTGTCGTCGCGGGTATAGGAGTAGGCTACTCCCTCATGAtNGCTCCNGTCTACACAGCTGAGATATCACCAGCTA
EBS0222a_365	CTCTTCAGTACCTCAGTGGAGTGATCCTTTTTGAGGAAACTCTCTACCAGAAGACCGCTGCTGGTAAACTTTTCGTTGATGTCATGAAGGAAGGTGGTgt[t/c]CTTCCCGGAATTAAGGTTGACAAGGGTACCATTGAGCTTGcNGGAACCAATGGTGAGACAACTACTCAGGGTCTTGACAATCTTGGCAAGCGTTGTGCCG
EBS0224a_347	TGAACCTGGTGACGTACCTCGTTAACACAATGCATTTACCAAGTTCAACCTCAGCAAATGTAGTCACCGATTTTATGGGCACTTCCTTCCTCCTTTGCTT[a/g]CTCGGAGGCTTTTTGGCTGATTCTTTCCTAGGTAGATTCAAGACTGTTGCAATTTTTGCAGTAGTCCAAGCATTGGGGACAGCAATGCTAGCAATCTCAA
EBS0226a_537	CTGGTATCTGTAGTGANCAAGGGTAGCAATGACAAAATTGTGATGGATACTCTTACAGGAGCTGCAGTCGCCACTGCTGCGGAGTTCATCAGCTATGTCC[g/a]TTATTAAGACAGTCCAAATCTCTTGTGTATATTGGGAAGATAACTTCATGCTTCAATTCTTCCTTTCGAGGTTTCNNAAATAAGTAAACACTGATGACTA
EBS0227a_185	CAGAAAANATTGTAGCCCTTCTAAATAANAAGGATAAAATAGAAGAAACTCGGAAAAAAGCCGCTACTACTCGCGAAAAGTATGTGGGCCTCTCATCTAC[G/A]GGAATGTCGTACAAATCAAGTTCAGCTTCATATGGTGGTAGCAATTTCCAGAGCAATAACAGGNATGGAGGCTTTAGTGGAAGATATGATGATGATAGTT
EBS0229a_269	TTACAATTATAAACTAATAAAACCCATTTTCTTTCTGGGTCTTCTTCTACTATACAGGATATATANNTTTNTGCATCAATCTTGAAGTGATCAATCGAAA[C/T]CATATAGATTTCTGGTGTTGGTACTGAATCTTGTGAGTGGTCNGCTGATTTTGTTTTTAGCTTGACCACATCATGCCCGTTCTGAAGAAATTATACAATG
EBS0231a_407	TAGAGGTTGAAACTAAAACAGCTAAAGGATCATCCAGCTGTACCAACGGTCTGCTTTGGCTAACGAGAGCTATGGATTTCTTGGTGGAATTATTTCGCAA[C/T]TTACTTGAGCAACCAGGCTGGTCAATGTCTCAAGCTTGTACTGATTCCTATGGCAAGACCTTGAAGAAATGGCATGGGTGGCTTGCCAGTTCCAGTTTCt
EBS0232a_386	GGTTGGTTGCTCTCACAAGAAGGAGAAACATTTGACGAAACCCGANTTGGGTCACTTTAGAGCGCAAGGGGTTCCGTTAATGAGGAAGTTGAAGGAGTTT[C/T]CGGTGACAGAAGATGCGCTTCTGCCTGTCGGTACATCAATCAATGTACGACATTTTGTTCCTGGACAATGCGTGGACGTCACTGGGATCACAAAAGGGAA
EBS0233a_314	TTAACCGTCTACCTTTCTTTNCTTCTCTCCACAAATTAAATGGAACTGCAACTTGTAGACCCAGACTTTCTTTACTTCCGGCGATGTGCTTTCCTGGTCC[c/t]ACCCGGGACGCCCAGAAGTCGGATGANAAACAAAATTTGCCAACTCCATCGTCGTTGTCATCGTCGTCAAACAGTTCTACATATAATTGGATTGCAGGTC
EBS0235a_536	GTTCGGCACTATACCAAGAAGGAGGATTAGAGAATAGTTATCTACAAAGCTCNATTAGGTATTCAGAAGTTTCAGTTCTTGGAGAAGTGACCAGTTCCAC[a/c]AATTCTATTAACTGTGTCATGTCTGAAAGTCATGTTCTANCTTCTATCATTGCTATATTGCTATGTTTTTGAGTNTCTTAAGGGGTTATTATTCTACTGC
EBS0236a_424	TCTCAAGTTTTAGCAtaaaatNAAATGTTTCTAGACACAATGTGAAGTACCTAATGCTCAATCACTATGCTACAATATATATTTATAATGTACGCTAGTG[g/a]TTTTATATGTTGTTAATTAGGTGCAATTGAAGTGTATGGTGTGAAACTCTAATGTATAGCACCTTGCTATACATCTATATAAGTTTATGTTTGTGANNNN
EBS0237a_517	ATATTCTTGTAATTTCTGCAAGAGATGGTGTTGTTCAGCTAGGAGGGCCATACATTCCCCTGAAAACTGGAAGGAGAGATGGAAGGAGAAGCAGAGCTGA[G/A]ATGTTGGAACAATATCTCCCAGACCACAATGAGAGCATGAGTATGGTGCTTGATAGGTTTAAGGGAATTGGCATTGACACCAAAGGAGTTGTTGCTTTGC
EBS0239a_320	ATATTATGGATCTATGTATTGANTGCCAAGCTAATCAAGCGAGCGCTACGAGTGAGGAGTGCACTGTTGCTTGGGGTGTTTGCAACCATGCCTTCCATTT[c/t]CACTGCATCAGCCGTTGGTTGAAAACCCGACAAGTCTGTCCATTAGATAATAGTGAGTGGGAGTTTCAGAAATATGGTCATTAGTTTCATTATGGCATCA
EBS0240a_394	TTAACATGCAGTGCAGACTATGCTTACGGCGCCGGTGGGTTTCCAGCGTGGGGAATACAACCAAACTCCACCTTGGTGTTTGAGATCGAAGTGCTAAGCG[T/C]TCAGTAATTAGCTGCTTACATTTTCGTAAAAGCCTATTCACAAAACTATGAATAAAAATGTAGAACTACCTGTGGTTGTCTGATTGATTGTCTACCAGAC
EBS0241a_776	GAAATGCTATGATGCACTTACGTATCTCAAAGATTCTCTGAGCTGCTTCATTAGCTGTTTTTTAGGTGTTGCCATTGTGCTCTAGCCTGGTACTATGGGG[-/g]GAAAAATTTATGGGCAACTGTTTTATAGAAGTACTTTGGGATTTTGGCTGGGGATCAGGTAAGTTATTTTAAAGGTTTTGAATGGGATCGANTAAGATCT
EBS0242a_78	GTTTATGTATAGTAGAAAGAAAAGTTGTGCANAAATACTCCAANCTCAATCAACATGACAAAAATAGCATTAGGAAC[a/c]AGCCGAGAGGCAACACAACCAGAATGCATCAAAGCCCTTGTTGTTGAATTCATTTGTACCTTCCTCTTTGTTTTCGCCGGCGTCGGATCAGCCATGGCCG
EBS0244a_333	CATTCATCGAACGCTATTTCCCTGGTGCCAAAGTGTTGATATCATCTCCATCTTGGGGCAATCACAAAAATATTTTCAATGATGCCAGAGTTCCATGGTC[C/T]GAGTACAGATACTATGACCCTAAAACAGTGGGTTTGGATTTTGAGGGGATGATAGCAGATATTAAGGCAGCTCCTGAAGGATCGTTCATTTTGCTCCACG
EBS0245a_401	ATGAACTCAAATGTAATGACGACCCAAGATGGTGTCTTCCAGGAAGCATTATTATTACTGCTACTAATTTCTGCCCTCCAAACTTTGCTTTATCTAATGA[T/C]AATGGTGGGTGGTGCAACCCTCCTNTTGAACACTTTGATATGGCTCAACCTTCTTTCTTGAAGATTGCTCAATATCGTGCTGGAATTGTCCCCGTTTCCT
EBS0246a_226	CAAAAGAAAAAGAAAAGGGTAAATCGTCGAGTCCCAGAAAAATGAAATTTAAGGACGGAAAGCCNATTTCTCACCCTGATAAAGGCGTGAGGATCGTCCC[T/C]CTGTCTTTCATCATTTTTCTGCTATGTGGGATATCGTTTTACCTTGGTGGGGTTTTCAATCCTCTGAAGGATAATATTGATACTAAAGATATCACTAGTG
EBS0247a_473	GTTCCAGAGGTTTATCATTTTGATCGTATGATGTCTTTAATTGGCATGCGTTATCTGGAACCTCCACACATTATCCTTAGGAAAGGTTTGATTGCTGGAG[c/t]TGAATATCCATTGCTTGCTGAACACATGGCAGAATATATGTCAAGGACTTTGTNCTACACCTCTCTTCTTTATACTACCAcNACGGAGCATAAACGTGCA
EBS0248a_154	TCTTTTTTCGCAGAATTTTATTCGGTGCGGAATTTTGTGGCCCTTTTTGGGGGCTTCATGAAGGGCATTTGAGATTAGCAAATATACATCTTGCAAAAGA[G/A]GGGAAAGTGAGGAAGAGTGGTAGAAATGAGTTCAAAGAATGGCGGACCGTCCACCTTGGCTCTTCGGAGAGATCCATATGAAGTGTTGAGTGTTTCTAGG
EBS0249a_207	TAGCGACCCCTTCGGTAACAACTTGCTCACTGTCATTTCTGGATCTGCTGAAAGAATTCCCACCTTGTAATTTTCTACTATGAATCAGCAGNTCATTAGT[G/A]GCCTTTAATTTGTACATCTTGGTCCAAGAACAAAAACCTACANTTTGCAAGGCTCACCATGTTAATGTTAATCTATCTACAACTATGATTTTCCNNaaaN
EBS0250a_339	TCGTCTACATCGCTAAGCTCGCCGAGCAGGCTGAGCGCTACGATGAAATGGTGGAGGCGATGAAGAAACTTGCGAAGCTTGATGTGGAGTTGACAGTAGA[A/G]GAGAGGAATTTGCTTTCAGTAGGGTATAAGAATGTGGTTGGATCACGACGGGCGTCATGGAGGATACTGTCGTCGATTGAGCAGAAGGAGGAGGGCAAAG
EBS0251a_410	GATANGAAGTTTTACTAGTGGGATACATTGAGTTCCAGAGGAATGCAGAGCTTGATCCAGAGAAGCGCCTCTACCCTGGTGGCCAATACTTCGACCCCCT[C/G]GGCTTGGCAGCGGACCCTGAGAAGAAGCTCAGACTACAGTTGGCGGAGATCAAGCACTCCCGCCTCGCTATGGTTGCGTTCCTTGGCTTCGCCATCCAAG
EBS0252a_404	TCCGCAACAAGTTGCACCATACTTGGGTCGTCCCTAGGTTTGGTTTCCAGTATTTNTTGCCATTTGCAACAAAAGGGATCAACAAGCAGATAGAGCAAGC[c/t]ATACTTAAGGCAGATAGAATGGGTGTCAAGGTTCTTAGCCTAGCAGCCCTNAACAAGAATGAGGCGCTNAATGGTGGAGGAACATTGTTTGTTAACAAGC
EBS0253a_201	AGTTTGCTGCTTTAATGGCTACTTCCAAAGTACCGAAGTTTGGTGCCTGGGAGGGTGGAGAAAACTACACAGTTTACTTTGACAATGCACGGAAGAAGAA[g/a]ACTAATGGACAGATGATCAACCCGAATGATCCTGAAGAAAACCCAGAAATGTTTCAACAAAACGGAGGCCCAGCTCAGGCTCTTAGAGCAGATCCAAAGG
EBS0254a_190	AAAATGTTGAATATTTCCGGNTGANTGATCTTTGGAATTGCTATGATGAATGGAGTGCTTATGGTGCGGGAGTTCCGATTGTTTCCGACAACGCCGAAAC[t/a]CTTGTGCAATACTATGTTCCTTATCTCTCCGCAATCCAAATCTTTACCAGTNCTCCTTCTCCTCCTATTTTCAGGGAAGACACAGATTCAGCAGACGGGG
EBS0255a_517	ATGATAGATTCTTTCTTATATGTAAAGGTCAAGAAAGGTTTAGAATTAATAAGATTGTTAGGTCTAAACCTTANCTTGTTGCGGCGGTTGATTGGTTAGA[G/A]GATAAACCTTCCATTGATGGATCTCATGAAGATTTGGATGCTTTAGCTAAAGATGTTGAGGGTTATATGAGAGATGTGATTAGATTGAGTAATAGATTGA
EBS0257a_361	TATGGGGCAGGCAACTTAGGCCTGTCTTATTACTCGATCCAGTNCAGTCTAGTCCGATTTGTAGTAGAAAAGAAAAAACTACGNTCCAACCGTGTCGTGC[C/T]GCAAGTGGTTCTTCCGGGGAAGCTAAAGTTGGGTTTTTGGAGAAATATCCGGCTCTTGTCACTGGATTTTTCTTTTTCATGTGGTACTTCTTGAACGTGA
EBS0258a_211	TCACCGAAGCTTCGCAACTTCCTGTGGAGTTCCTAAAACCCTGTCCTCAAACAAAGCTAGTAATTGGTTTCGATTGTGAGGGTGTTGATCTGTGTCGTTA[C/T]GGAGCTCTTTGTATCATGCAGCTGGCATTTCCTGATGCTATATATCTTGTGGACGCCATAGAAGGTGGAGACATGCTCATAGAAGCATGTAAGCCTGCTC
EBS0259a_479	AGCGCAAGGTGATAGCTGAGTCTAACGGTGCGGCTTTCCCTGATCAATGTACCACCTGTGAAAAGGAAGCTGTGAATGTATCTCTTGGAAACTTGTTGAC[t/a]TACCCCTTTGTAAGAGATGGTTTGGTGAAGAAGACTCTTTCCTTGAAGGGAGGTTACTATGATTTCGTCAATGGATCATTTGAACTATGGGGACTCGACT
EBS0260a_456	TGTACCGTGAACACAACAATTCTCCAGGGTACTACGATGGTCGCTACTGGACCATGTGGAAATTGCCCATGTTTGGGTGCACTGACCCAGCNCAAGTGGT[a/g]AACGAGCTTGAGGAGGTCAAGAAGGCTTACCCTCAAGCTTTCGTTCGTATCATTGGATTCGACAAAAATCGTCAAGTGCAATGCATCAGTTTCATTGCCT
EBS0263a_566	ACCGCTGCTCTTGATGAGACTGTCGCTAAAGCTATTGATTTCATCAACGGAAAGTGCCTGTCAGAACTCTGAGGTTTTCCGTTGTCACCATTCTTTGCAA[-/a]TCCTTCATAGAAACACAAAGATTGTCAAGCTTTATGTTTGTATAAGCTCTCATGAGAATTGTCCAATTGAGACAGCACCAACTTANGTGCCTTTTTANNN
EBS0264a_300	GATGATTCATGCTTTTCTGTGAAGACTGTTTCTGGAGGCATTACCAATTTATTGTTGAAGGTTACGGTCAAGGAGGAAGCNGGCAATGAGGTGTCGAT[A/T]ACTGTTAGGTTGTATGGACCAAATACCGACTATGTTATCAATCGCGAGAGGGAACTGCTGGCTATTAGATACCTCTCAGCTGCAGGATTTGGTGCCAAGT
EBS0265a_222	TTGAGACTTATCTGGATTTGCGTCAACATGCTGCTCACAAGTTACCAACACTTCCTAAGCctNTGTTAGGAGTGATAAGCCAAGAGAAATTTGAAAAGTC[c/a]CGGGCTTATAGTCTGGATAAAAGCGGCTTCCATTTTGTTCATGAATTTGTAACTATAGTGTTAGATTCTGGAATTTTGTATTTCGGTTTACTGCCATGGT
EBS0267a_455	AACTTGGTGCTAANTCNACTGCTCATCAACCTAATTGGCAGATTGGTGAGTGTGTTGCTAACTGGTGGAGGCCAAATTTCGAAACAGTGATGTACCCCTA[c/t]TGTCCTCCCCACATCACAAAACCCAAGGAATGTAAAAAGCTTTTCATGGTTCACTTGCCAGAGCGAGAGTACTTTGCTGTACCAAAGAATCTCAAGTTGT
EBS0268a_320	AGGTTGATCAACTAAAACCTGGTACTTCCGGCCATACTTTGACTGTAAAGGTTGTGAGCTCCAAAACTGTATTAAATAAAGGAAGATCGGCTCCTTCTGC[T/C]TCTCTTAACCCTCGCCCTACTCGCATCGCTGAATGTGTTGTTGGTGATGAGACTGGTGTCATCGTCTTCACTGCTCGTAACGAACAAATTGATCTGATNN
EBS0269a_291	TGCCGTCTATTTGGGGCGCTCCGGCTTCGCAGCCGAACGACGAGGCTAGTGCCCTTGCAGAGGAGAGTGAAAGTGAAGATGATATGCTTGATTTAGGTGA[C/T]GAAGAGGTTGATGAAGAGCATGAACATGAATCAGAGGCTCCTGTACACTCAGAGCCAGTGGTTACTAAAGCTCCTGAAGTGCCTGCTCCACCAAAAgaNA
EBS0271a_392	GGTCCCACATTGCTCGACGGCTGAAACGTGAAGGGCACTATGTCATTGCTTCTGATTGGAAGAAGAATGAGCACATGACTGAGGACATGTTTTGTAATGA[a/g]TTCCATCTTGTTGATCTTAGGGTGATGGACAATTGCTTGAAGGTCACGAAAGACGTANATCATGTGTTTAACCTTGCTGCTGATATGGGTGGCATGGGTT
EBS0275a_227	TTGGAGTCGATGAGAAGGCATTGATTTCAATTGTTGGGAATTGGCAACATGACCAAAAACATTCATTTAGGAAGGCTAGTCCACACCATTTTTTAGCAGA[C/T]GAACGCCAGTTTGAGAAGTGGAATGAGCAACAAGTTGAACTTATCAAGCATGAAGTTCTACGATTTAAGAGTGCTGTGGTGCTATGGACCATGCATCCTT
EBS0277a_403	GTGAGCANGCTTTCTGTCTTGATTGCGCTAGGAGTGATTCAATNTGTTATCTATGTGATGATCGGATCCAGAAGATACAAACTATCAAAATGATGGAGGG[g/a]ATCTTCGTTTGTGCTGCTCCCCACTGCCTCAANTCGTTTTTGAAAAAGTCTGAATTTGAGTCTCACATACATGAAAGCCATGCTGACTTACTTCAGCCAA
EBS0278a_546	AGCCAAGGACTAAGTTGGGAGACGTAATGGGGATATTGAACAAGAGGGCAGTTGAAGCTTCGGAGGAGCAACGTCCAGTGCCAGACATCAGGACTGGAGA[C/T]GTTGTGCAAATTAGATTGGAAGTTCCAGAAAATAGGCGTAGGCTATCAGTGTACAAAGGTATTGTAATTTCAAGGCAGAATGCAGGTATTCATACCACCA
EBS0279a_459	CAAACTGCGCTCGCAAACCATCCTGATATTCCCCGTGCACCGCCTGCTCGACCACGTGAAGTGGTTTAATTTAGTTTTAATTTTTGCATTAGAAATAACA[ct/gc]TTTTGATTACAAGTTCCTTTCTTCTTCTGCTTCCCTCTTTCCTCTGCAACTCCGGTTCCTCTTTGCGACTGTGAGACGTTCTTTTAAGCAATCTAGCCAT
EBS0280a_193	CTTCNGAAGATCTGAAGGAAGTGACTCATAAAGTGTTTTTTGATGTTGAGATTGATGGAAAACCAGCTGGTAGAGTTGTTATGGGGCTCTTTGGAAAGGC[A/G]GTTCCGAAAACAGCTGAAAATTTCAGAGCATTGTGCACTGGAGAGAAAGGTGTTTCGAAATCTGGGAAACCCCTCCACTACAAGGGAAGCACATTCCATA
EBS0282a_337	CATGTGTTGGTGTTTACAAAGATGGTAAAGTTGAGATTATAGCGAACGACCAAGGTAACCGTATCACTCCATCATGGGTGGCTTTCACCAATGACGAGAG[g/a]TTGATCGGGGAGGCTGCAAAGAATCAGGCAGCTGCTAATCCCGAGAGGACTGTTTTCGATGTNAAGAGGCTCATCGGAAGAAAATTTGAGGACAAGGAGG
EBS0287a_480	CCTATTTGGTAGGAAGTTACATACAGACTACCTGTCTTAAAGCCCTGTATTGAAAGATTATGATGCCTTTTTCATTTCAGTTTCAGTTTCAGTTTCNcNg[cc/tg]TGGAATTTTCTTTTGCTAAAACTTGGGAAAGGTGAATGTCACAATAATATTTTTTTGTAAGAATCTCTTCTGCTGAATCAGCTGTAAGAACCGGAGATTG
EBS0290a_418	GGTTCAAAGACTCCACCGTCACCCGCACCTCCGTACCACGTGGCGTTATNCAAGTGGGCCGTTGTTTAACTGTTAAAGGTGCTGANGATACTCTAAATAA[G/A]CCCTTCTCGTTTGAGATCGCAACTTATGATGGTTGTACTATGTACTTTATTGCTGATTCTGATAAAGAAAAAGAAGAATGGATTAATTCTATTGGTCGTT
EBS0292a_552	AAACTGCTGCCTTTGCTTGCGCTACCGACGTATCCGCATGGAACGCCCTAGTAATGGAAATAGTGATGACCTTCGGATTGGTNTACACCGTGTACGCCAC[A/C]GCCATCGACCCAAAGAAGGGNAACATCGGAATCATTGCTCCCCTCGCTATCGGTTTAATCGtNGGTGCTAACATCCTTGCCGGTGGTGCCTTCGACGGTG
EBS0293a_172	TTCATCGTAACGAGCTCGTCTCTCTTCTCTCCAAGTATGTTGCTCAAGGGAAGTGTTTATTGCAACCTCATCATCTGATTGATGGATTAGAAAGTGTAAT[t/c]GGCGAAGATAAAGGGAAACAAATTCTTAGCGATGGCCCGTTTAGCGAAGTTCTTAGGTCTGCTCAGGAAGCAATAGTTGTTCCTCCCTTTGTTGCTATAG
EBS0297a_439	CTCGTACACCTTCCCAGATACTGACCTTCAAGCAGATCTATCTTTCCAGGTTTGGATCCTACCTAGAGCATGATCTAGAAAAATATGCCTCTGGAGACCA[T/C]AAGAAGCTTTTGCTAGCATATGTAAGCATACAGCGTTATGAAGGCTTTGAAGTTGACAGAATGATTGCTGAGAATGATGCAAAGACACTCTATCGAGNNN
EBS0298a_179	CCCNCACTCTGTCACTCATACGGAATTCTCAAGGCTNNAATTGCTGAAGCTTGTTCCAGTAGAAGATTTTGAAATGGTACGCCGTGATGTGGCGGTGGAA[g/a]CATCTGCCGAGAAGAGCTCTAAGAAAAAATCAAGGAAAAAGAGAAGAGCACCTGAAGATGATGCTCAAGTTATTGAGGATATAGCTTTGGATAAAGGAGA
EBS0299a_553	GGGTATGGAGCTGGAGGAGCTCATGGAGGAAGTGGAGGAGGAGGTGGTGGAAGNCCTTCAAACCATCATGGTTAACTAGAATGCTTTAACTTTTTTTCTT[a/g]ATTAGCTAGTATTACTATTATATAAATAATAATAATAATANNNATAGTATGAGATTAAGATNACTAATTTAAGAATATGTTTCAGCTTTCTAAACTATAT
EBS0302a_385	AAGACAGNCTNAAGTTGTTTTTCNNCGAAGTTTCTGGAAAGGATCTCGCAGAATTAATTGCTGCTGGAAGAGAAAAGCTTGCCACTGTCCCCTCTGGTGG[t/c]GGTGGAGTTGCGGCTGCAGCTGCTCCTGGTGCTGGTGGTGGTGCCGCTGCTGCTGCTGAGGCTCCTAAAGAGGAGAAGGTTGAAGAGAAAGAGGAATCCG
EBS0304a_415	ACCAAAATGATCTGAAGGGACTAGTGTTCGACAACAGAACACCGGATCTCCCGAAGATCCCAGGGGAGTACGTACTGGAGAATGTATTTCAGATTGATGT[A/G]AATCGTTCGAAATGGGTGGACCTAAGTGTAATCTTTAGCATGATTATCATTTATCGAATCATCTTCTTCGTGATGATCAAGATCAATGAGGATGTTACGC
EBS0305a_263	ATCCTTATTTTATGCGCAATCATCTCGGCAGTTACGAGTGTAAGCTTTGTTTAACATTGCACAACAATGAAGGCAATTATTTGGCTCATACTCAAGGTAA[a/g]CGCCATCAAACTAATTTGGCTAAACGAGCTGCTCGTGAAGCTAAAGAGGCTCCTGCCCAACCTCAGCCTAATAAACGCAAAGTTAATCTCCGTAAAACTG
EBS0306a_302	TGTTAATGCCAGAGTTTTTNAATATGACTGTNTTGACATTGGAGAGTAGAGGTTTTCCTTGGCAAGAACAAGGGATACCTCATCCGACGTCGTTTCATCC[a/g]TCGAGTTTAGTGTTTTTGGAGTCATGGATTTTGAGGGTGAGACAATCTAGAAGGGATACACTTATGATGTTTGCTGGTGGTGGTGGGACTTCTTTAANTG
EBS0307a_128	CTNAAAACCTCCGAGCTTCGACAACTATGGCGGACGAAGCTCAATACGAATCTCACAAACGAAAGTACGAAGAAGACACTTCTCCACCTCGCGTGCGTCG[T/C]CCTACTGGATTCTCCGATGGTCCTTCTCCCGCTCCGGCGCCTTACGGCAACGTTCCTCCACCATTGGAAGATTTTCAGCTCGCTAAACAGAAGATTCAAG
EBS0308a_183	CGNCGGAATCTCACTTCCCTCTCCAGAACCTTCCTTACGGAGTTTTCAAGCCGGAATCCGGTTCACTTCCTCGACCGGGAGTTGCTATTGGCGAATTTGT[C/T]CTTGACCTTTCTGAAATTTCTTCCGCCGGTTTATTCTCCGGTCCAATTCTCAACGGTTCTGATTGCTTCAATCAGCCCACACTTAATAAATTTCTGGAAA
EBS0309a_493	TTGTTGGAGAGGCAAACATTCCTTTGAATATAGTCTTTGAGGAAGGAAGTCTTCCACCTACAGCTTACAACGTTGTCAAAGATGGAGAATACAAAGGAGA[a/g]ATTAGAGTTGGATTAACTTTCACTCCTGAGNCGTACCATGGTCGTGATCTTCCAGAGGAGGAACTGGGTGGNTGGAAAGAATCATCATATGATTGATTTC
EBS0310a_468	ATCTTTTGGATGATATTGATACTTCCTCAAAATCNCTGAACCTTNAGATAGCAGAGGTATGTAATGTGGAGTCCTCTTGTTCTGTGGATGGGATGCGCCT[C/T]GGGTTGCACAAAGTNGTCAGAGTCTCTCACAACACTAACTCTACCACNCCTGCNATAGTCTGTGGCTCTTTCCGTGCAATATTTGGAGCTGTTGCCCTTG
EBS0312a_139	CCATCTTCTGAATTGGTGATGGAGACTAAACTTGTATGCTTAGATCGAACCAGTTTGTTATTCAACTCTTCACACGCTNGTATCTTTCGATTTCCTACCT[T/C]GTTTTCCTCGAAACCTAATTTCCGACCTCGGATTTTATCATCAGGATCAATGAGTGCNGGGNTGAAATGTGCCTTGAAGTCTTACAAATTGTCCGAACTT
EBS0313a_342	TTCGTCGATCAAAGAGTGCACCTCGCGCTGAGCACCTTCCAGGAAAAGTAAATGGCACTGGCAGTGCTGCCTGTGAAACCGGAACCGAATCTGAATCTCT[C/G]TTTGGGAATTTGCATCCTAGTTTTATAAAAATTGCTACATATCTGTTCATTTACCTAGGCGTTGGCGTTGTTTCCTTTTACTTAGTCAGACATCACATAG
EBS0314a_302	TTCAGCTAGCTGCTACAGCCTTGCCCATTAGTGGAGCTCGTCCTGCTCCAAAAAANCTCAGCAAAACTGAACTGGAAGAAGTAGCTGGTGCAGCAGcaac[a/g]TCCACTGCTAGTATCGGGAAGTTTGACAAGAAATTACCCGGAGAAAAGCCATTAAATAACAAAGGCAAACATCGGAAGTTTCTTCCTGTCGCGCAAGGAA
EBS0316a_347	AAAACCCCGACCCACGCTTCTTACGCTACGCCTCACCTCATCCTACCTCCGCAGATCACTCTCAGATCCTCAAGTTTCCCGACACTCGTGTCACCGTTCT[t/c]CCTAACGGCCTCCGAGTTGCCACCGAGTCAAGACTCGCTGCTGGATCGTCTTCTGTAGGTGTCTNNGTTGACTCNGGAAGTNGATTTGAATCTGAGGANA
EBS0319_288	AAGTGACTGGGGTTCGATTTAANTCGAGTTCGGTTTCAGGTCANGTTGGGTCGATACTTAAACCGGAGCCTCAAAGGCCGGTTGGAGTAGTGAACCGGTT[A/G]CAAACCGGGTGTGTTTTACCTACACTTGACACGTCAGCTTTTTTCTTGGATCATAATCAACANNNAGTTATGGGCCCGGGTTTGGTTGAGTTTGGGCCGC
EBS0320_307	TAGTGAAGTAGCCCTCGAACAACGACGCCAATCAGTGTTGGAGTTCCTCAATGGCCAAATTGCTGAAAAACAACCTGATCAAACCAATTAAAGATCAGCA[C/A]TTCTGGACGGAAATTGTGAAAGAAGACCTCTGTATGAATCTACTTGGACAAGTATTTGTGTAATATAAGCTTGTGTTTGTCGAGGTGATGAAGAACCTGA
EBS0321_522	AACGGGAGTTGTTGCCTGATGAGAAATGGGTTGATGAGTTCTCCAAATTAAATGTTCAAGATTGGGCGGGTGAATTTCAGCATCAAGCTGATGGTGCACC[T/C]GGTGAGGATACTATGGATAGCTGGGCCAGTGCTTATGATGAGTATCTCACTGAGCAATCTGTTGCCAAGCATAATTCAGATTCTTCANAGGGTGTCTATA
EBS0322_277	CCGCGACGACGNTCCTTCCATCGCCGTCGTCGGCGTCACCGGCGCCGTNGGTCAAGAATTCCTCTCCGTACTCTCCGACCGCGACTTTCCTTACCGTTCT[A/C]TCAAGCTTCTCGCAAGCAAACGCTCCGCCGGAAAACAGATGTCGTTCGAAGGAAAAAATTACGTCGTTGAAGAACTCGACGCTAATAGCTTTGACGGCGN
EBS0323_127	GAGCATCTCGTTAGAGGAATGTTTGCTGGAAACATATTTGACCTTGGCTCTGCACAGCTTGCAGAGGTATTTTCAAAGGATGGGATGTCCTTTCTC[A/G]CCAGTTGTCAGAACCTTGTCCCTCGACCCTGGGTTATTGATGACCTTGAGACTTTTAAATTGCAGTGGAATAAGAAGTCCTGGCAAAAGGCTGTGATTTT
EBS0324_310	GNTTCTTAGGGATTGCGTCGGCAAACCTACTGAGATTGTGCAATCAAACAAAGAATACACGGAAGAAGATGTAACTGATGAGCTAAAGAATGGGtcatcc[a/g]TCCTGTCTGCTAATACGATGCGCCCCTTTGAATTCCCTGGACTCCGCAGTGATATTGAAGCCATTGAACGTAGTGTCTTTGGGGGTATCAGCCGTTTCTT
FB00001a_457	TAAAGAATGCAGCAATAGGGGGATTCTTGAGTCATTGTGGGTGGAATTCGGTGGTGGAATCTTTAACAGAGGCGGTGCCGATAATAGCATGGCCCTTGGC[A/G]GCTGAGCAAGCGTATAACTCAAAGATGTTGGTGGAAGANATGGGGGTTGCGGTTGAGTTGACGAGGGGTTTGGAAGGGGAGGTAAAGAAAGAGAAGGTGA
FB00002a_237	CAATGTCGGAGCGTCGTCTAGGGCCGGCTATGGGCCTGTGCAAGCAAACCAATAGCATAGGGCCCGAATATGGGGGCCTCAAACGCTCAACCCTTTTCCA[T/C]CTTCTGTTTGTATGCGTAACTAAACTTTTCATCTCATCTACTTTAATTCTGTACTTCTCTCCCCCTGATTACTCTCTAATGCCCAAGAATATATGGAAAA
