# Supplementary material for: Reliable In Silico Identification of Sequence Polymorphisms and Their Application for Extending the Genetic Map of Sugar Beet (Beta vulgaris)
Source: PLoS One. 2014 Oct 10;9(10):e110113. doi: 10.1371/journal.pone.0110113 (PMC4193868; doi:10.1371/journal.pone.0110113)
Supplement: Table S2 — Marker assay data. Marker types and primer sequences. (XLSX) [file pone.0110113.s003.xlsx]

## Sheet: Blatt1
MARKER_ID	MARKER_TYPE	ALLELES	PRIMER_ALLEL1	PRIMER_ALLEL2	PRIMER_COMMON
BB00627b_290	KASP	TTT/-	GAAGGTGACCAAGTTCATGCTGATAGTGGCTTAATGTTTGGCTTTTTTTTT	GAAGGTCGGAGTCAACGGATTGATAGTGGCTTAATGTTTGGCTTTTTTTTA	ACATCTGAACAGAAGGTCTAATATTGGAAA
BB00769a_482	KASP	TA/-	GAAGGTGACCAAGTTCATGCTGTACTTTATACCACCATGTTATGTGATATA	GAAGGTCGGAGTCAACGGATTACTTTATACCACCATGTTATGTGATATG	GACACTAACTGCATTGGAGAAGATACAAA
BB00938a_684	SANGER	G/C	ACTATCAGGTCTAAAACGGCCA	CAATTTGTTTCATGCGATTGTT
BB01194a_406	SANGER	A/T	AATTTGCAAAGTTTGGTCATGG	GCCATTATATCGCCTTATTTCA
BB01280b_176	KASP	C/A	GAAGGTGACCAAGTTCATGCTTGATGCTACACATCCCATTTTTTTG	GAAGGTCGGAGTCAACGGATTAATCTTGATGCTACACATCCCATTTTTTTT	TTTTCATCTTTTAAAACCATAAAAACCCAT
BB01630b_604	SANGER	T/A	AACCTTCGTCTCCCTACATTGA	AGGGAGGTAAAAGGCTACAAGG
BB01871b_509	SANGER	A/G	ATTGCTCGGTAATTGTGAGCTT	CCGCTGGATCTTAGAAACACTT
BB01971b_387	KASP	A/G	GAAGGTGACCAAGTTCATGCTGTATAATTTCCTTTAGGTTTTCGAATACTTTT	GAAGGTCGGAGTCAACGGATTGTATAATTTCCTTTAGGTTTTCGAATACTTTC	AACTACCACTAACTTGTCCAAATATGACAT
BB01984a_472	KASP	G/A	GAAGGTGACCAAGTTCATGCTATAAATGAACCCTGATAAACGCCTTTG	GAAGGTCGGAGTCAACGGATTCATAAATGAACCCTGATAAACGCCTTTA	CTTTGACGAGCATGCATGAACGACTT
BB02185a_351	KASP	C/T	GAAGGTGACCAAGTTCATGCTAGAATCTTGCTGATCTCGTATTAGAG	GAAGGTCGGAGTCAACGGATTCAGAATCTTGCTGATCTCGTATTAGAA	CTTCAGTGCTTTCTTTTATCTGACGTAATT
BB02226a_448	KASP	T/A	GAAGGTGACCAAGTTCATGCTCCATTTTAGCTAGTAATTAAGTACTCAAGAT	GAAGGTCGGAGTCAACGGATTCCATTTTAGCTAGTAATTAAGTACTCAAGAA	CTCAAAGTCCATAAGAATATTGTAGGACAA
BB02247b_508	KASP	T/C	GAAGGTGACCAAGTTCATGCTAGTTATTCTTGATTATCAAAGACTTCGGA	GAAGGTCGGAGTCAACGGATTGTTATTCTTGATTATCAAAGACTTCGGG	GGAAGCCCACATGTATAATAAGTCCATTA
BB02493a_221	KASP	G/A	GAAGGTGACCAAGTTCATGCTGTAGGGCTTCTTGGATTAGATTGAAC	GAAGGTCGGAGTCAACGGATTGTAGGGCTTCTTGGATTAGATTGAAT	TTCAAGAATGACAAACAAAGCTTACTTATA
BB02620b_329	KASP	C/G	GAAGGTGACCAAGTTCATGCTAAAGTTTGATCTTGAAAATGAAGAAGTATTAG	GAAGGTCGGAGTCAACGGATTAAAGTTTGATCTTGAAAATGAAGAAGTATTAC	CCATGTATCATGCCCCTCTGTTCTT
BB02714a_386	KASP	C/G	GAAGGTGACCAAGTTCATGCTGGCTTGGAGGATATAACAGAACTG	GAAGGTCGGAGTCAACGGATTGGCTTGGAGGATATAACAGAACTC	GCAATCTTCTTTTAGCCAGTCGAACAAAT
BB02743a_366	KASP	A/G	GAAGGTGACCAAGTTCATGCTGTCAAAGCCTTGTCGTAGGTGCA	GAAGGTCGGAGTCAACGGATTCAAAGCCTTGTCGTAGGTGCG	ACTAGCTCACTCACGTCTCACGTA
BB02777b_205	SANGER	G/A	CTTGGTTTCCATTGTCCTTCTC	TCAAAATGGAAGCTCTCAGTCA
BB02932a_224	KASP	C/G	GAAGGTGACCAAGTTCATGCTATGACTACTGACATTCCTCTCACAC	GAAGGTCGGAGTCAACGGATTATGACTACTGACATTCCTCTCACAG	ATCTCCTACTCCATGTTTCAATCCGAAA
BB02972a_159	KASP	T/C	GAAGGTGACCAAGTTCATGCTAAGCATTCAACCTTCTAAGCTGCA	GAAGGTCGGAGTCAACGGATTAAGCATTCAACCTTCTAAGCTGCG	CTGCATGTAGCACTTAACCTGTGCAT
BB03429a_385	KASP	C/A	GAAGGTGACCAAGTTCATGCTGATGATTATTTTGAGTACTCATATCCCC	GAAGGTCGGAGTCAACGGATTAGATGATTATTTTGAGTACTCATATCCCA	GACGATGTAGATGACATATTTTGTCATAAA
BB03947b_432	SANGER	AA/CT	GATCTTTGGGCTATAGTCGGTG	CCAAACTCAAAATTTCGTGACA
BB04402b_240	KASP	A/G	GAAGGTGACCAAGTTCATGCTGCATAAAATAGTAGCATTAGTTACAACTGT	GAAGGTCGGAGTCAACGGATTCATAAAATAGTAGCATTAGTTACAACTGC	CTTCCTATGGTTTACTTACCACATTATCTA
BB04458a_235	KASP	C/T	GAAGGTGACCAAGTTCATGCTAGTGAGTCTGACATTTTATTATGTTATTATTTG	GAAGGTCGGAGTCAACGGATTAGTGAGTCTGACATTTTATTATGTTATTATTTA	CACATAATCAACAAAGATGAGTGCATACAT
BB04606b_475	SANGER	TA/AT	TCAACTTCATCAATGTTCCAGG	TTCGTTTGTCCACGTCATACTC
BB04633b_184	SANGER	A/T	TAGGCCTTATTAGGAACGTCCA	CGAAAGGGGATAAGACGTAATG
BB04675a_343	KASP	T/C	GAAGGTGACCAAGTTCATGCTGTGGCTTCATACTTTCTCTTGCTTTT	GAAGGTCGGAGTCAACGGATTGTGGCTTCATACTTTCTCTTGCTTTC	CGCTAGTATTATATCACCAAATAGAACTAA
BB04794b_200	KASP	A/G	GAAGGTGACCAAGTTCATGCTAACTTAATAACGTATCAACCAGAAAGAT	GAAGGTCGGAGTCAACGGATTAACTTAATAACGTATCAACCAGAAAGAC	GAGTGTATTACAAAATACTGGTACTTCCTA
BB04875a_561	KASP	G/C	GAAGGTGACCAAGTTCATGCTCAATCTAAGTCTATATAATCTTAGTAAGTTG	GAAGGTCGGAGTCAACGGATTCAATCTAAGTCTATATAATCTTAGTAAGTTC	GAAGGAGCGACTATATTGGTGTGAAATAT
BB04898a_129	KASP	C/T	GAAGGTGACCAAGTTCATGCTAGTAGTATATTGCATTGCAGTTAGTGG	GAAGGTCGGAGTCAACGGATTAATAGTAGTATATTGCATTGCAGTTAGTGA	GCTTCCTTCCCATATATTCAAGCCATAAA
BB05187b_542	KASP	C/G	GAAGGTGACCAAGTTCATGCTGACTACTAATATCCTAAGTATGGATCC	GAAGGTCGGAGTCAACGGATTGACTACTAATATCCTAAGTATGGATCG	CTATTCTGCCTTTCAACTTGCAATAACATA
BB05490a_368	KASP	A/G	GAAGGTGACCAAGTTCATGCTACATTCTGCTGATCGAGGGAGTA	GAAGGTCGGAGTCAACGGATTCATTCTGCTGATCGAGGGAGTG	GCTAGCAACGGGCACCTCGATA
BB05793b_532	KASP	G/A	GAAGGTGACCAAGTTCATGCTAAAGTAGGGAAACTAATTGCGTTTTAAAC	GAAGGTCGGAGTCAACGGATTGAAAGTAGGGAAACTAATTGCGTTTTAAAT	TATTGGGGTTCACAATTTACCCCTTACTA
BB05869b_170	KASP	C/T	GAAGGTGACCAAGTTCATGCTTTGTCCCAAAATGATATGGGGC	GAAGGTCGGAGTCAACGGATTCCTTTGTCCCAAAATGATATGGGGT	TTTCACATACGGGTTCTTATGACGGTTTT
BB06143a_496	KASP	C/G	GAAGGTGACCAAGTTCATGCTATAGAACCTCACAAGGTCTTGACAG	GAAGGTCGGAGTCAACGGATTATAGAACCTCACAAGGTCTTGACAC	CCAGCAAAGGTACATCATACACAATGTAA
BB06253a_405	KASP	T/C	GAAGGTGACCAAGTTCATGCTTTTATGCAGGAAATGTGGGGACGT	GAAGGTCGGAGTCAACGGATTATGCAGGAAATGTGGGGACGC	GAACCTAGAAGATTCCAGTAGTTCTCAA
BB06287b_315	SANGER	T/C	TGAACTTGAGCTGTCTTTGCAT	AACTACATATTGAAGCGCGGAT
BB06464a_352	KASP	G/C	GAAGGTGACCAAGTTCATGCTACTCTTACTGTATCTGGATGCTGAC	GAAGGTCGGAGTCAACGGATTACTCTTACTGTATCTGGATGCTGAG	GGGGTGTGTGCATAGCAGTGATAAA
BB06528a_328	KASP	G/A	GAAGGTGACCAAGTTCATGCTCATATTACCTAATATACATAGAATGGTCG	GAAGGTCGGAGTCAACGGATTTTCATATTACCTAATATACATAGAATGGTCA	GTTACAACTGGGGTTCCTGTGGTTT
BB07081a_408	KASP	T/C	GAAGGTGACCAAGTTCATGCTCACATTCTTCAGTTACTGATTTCTTTACTA	GAAGGTCGGAGTCAACGGATTACATTCTTCAGTTACTGATTTCTTTACTG	CGAGATTTCCAGCATATAGGATTTCCTAA
BB07259a_286	KASP	A/G	GAAGGTGACCAAGTTCATGCTTCTTTCCTTATCTGTCATTGGCCTTA	GAAGGTCGGAGTCAACGGATTCTTTCCTTATCTGTCATTGGCCTTG	GGATGCAAGATTCAATTTGCAAGAGTTGTT
BB07484a_304	KASP	C/T	GAAGGTGACCAAGTTCATGCTCGGGTTTGGCACTCCCTATTAC	GAAGGTCGGAGTCAACGGATTAAACGGGTTTGGCACTCCCTATTAT	CACAACCGCGTCCCGTTGTTCAT
BB07524a_511	KASP	C/G	GAAGGTGACCAAGTTCATGCTAAAATTACTTGTGAATTTGCTACTTGTCC	GAAGGTCGGAGTCAACGGATTAAAATTACTTGTGAATTTGCTACTTGTCG	GCTTAGAGTCGTTGTTGAACATGTAACTT
BB07651a_335	KASP	G/A	GAAGGTGACCAAGTTCATGCTTAATAAATGATGGCGATACAAAGAAATGG	GAAGGTCGGAGTCAACGGATTAATTAATAAATGATGGCGATACAAAGAAATGA	AAACATATGTTTGAGGGATGGAGCTAGTT
BB07707a_528	KASP	A/G	GAAGGTGACCAAGTTCATGCTGGAATTTAATCAACTTGAGCAACCTGTAA	GAAGGTCGGAGTCAACGGATTGAATTTAATCAACTTGAGCAACCTGTAG	GCATACTGTATAATGTAGATGTCACAAGAT
BB08052a_562	KASP	A/T	GAAGGTGACCAAGTTCATGCTAATTGAGAAAGTTTCCCAAGCTCATCA	GAAGGTCGGAGTCAACGGATTAATTGAGAAAGTTTCCCAAGCTCATCT	AACGACATGGGAGGGGAAGTTCTT
BB08275b_542	SANGER	G/-	CCGCTGTATTGTTGACTGACAT	GTGTCGTTATGGTCACGAGTGT
BB08343b_355	KASP	G/-	GAAGGTGACCAAGTTCATGCTTCAGGCCATTTCAATTGACAAAGC	GAAGGTCGGAGTCAACGGATTCTTCAGGCCATTTCAATTGACAAAGA	GAAGACGGAAATCGAAGCCCTAAATTATT
BB08455a_329	SANGER	C/T	AAGGCTTCCTGTCAGTGATTCT	ATGGAGAGGTAGGACCTTCAAA
BB08542a_481	KASP	T/C	GAAGGTGACCAAGTTCATGCTTCTAAATATGTACTTCAAGATAAATCTTACAT	GAAGGTCGGAGTCAACGGATTCTAAATATGTACTTCAAGATAAATCTTACAC	GACTCATAAGTCATAACAAACTATGCTTAT
BB08667a_405	KASP	A/C	GAAGGTGACCAAGTTCATGCTGCGCTTAATGAGTGTTAATATATGCATTTT	GAAGGTCGGAGTCAACGGATTCGCTTAATGAGTGTTAATATATGCATTTG	CTACAATCTCATGTTAGTCTATGTGAGAAA
BB09015a_113	KASP	G/C	GAAGGTGACCAAGTTCATGCTCATCAATGGGATATCCAATGCATG	GAAGGTCGGAGTCAACGGATTCTCATCAATGGGATATCCAATGCATC	CGATGCCAGAAGGAAGGAAATGTGTT
BB09034b_165	SANGER	T/C	CCCAATAGCAAAACCCTATTCA	TCTCCATGCTTTACCTCCTGAT
BB09055a_321	KASP	A/-	GAAGGTGACCAAGTTCATGCTCATATAACGACCTACCAAACTCCAAAA	GAAGGTCGGAGTCAACGGATTCATATAACGACCTACCAAACTCCAAAT	CTTAATTAAGATGATCTTCAATCAAGTCTT
BB09362a_159	KASP	A/C	GAAGGTGACCAAGTTCATGCTACCGGCATCGATCGGTTACAATTT	GAAGGTCGGAGTCAACGGATTCCGGCATCGATCGGTTACAATTG	CTCTTGAGCAATCTGTATAACAGCCTTTA
BB09373a_605	KASP	G/A	GAAGGTGACCAAGTTCATGCTCAATATGATGAATGATTGAGTTGTCC	GAAGGTCGGAGTCAACGGATTCTCAATATGATGAATGATTGAGTTGTCT	CAGGAAATTCCTCTCACTCCCTGAA
BB09407b_390	KASP	A/G	GAAGGTGACCAAGTTCATGCTATCACTAACAAACTTAGTAAGATCATTCCT	GAAGGTCGGAGTCAACGGATTCACTAACAAACTTAGTAAGATCATTCCC	CATGTTATTTTCTACCAGCATTTTTGGCAT
BB09515a_224	KASP	A/G	GAAGGTGACCAAGTTCATGCTGGTCAACAGACACGGCACCGT	GAAGGTCGGAGTCAACGGATTGTCAACAGACACGGCACCGC	AGTTCCTCTTTAACTTGTCGAATAAGCTAA
BB09663a_137	KASP	A/G	GAAGGTGACCAAGTTCATGCTGAAGCAAAGTTGCAAGGTCGAGT	GAAGGTCGGAGTCAACGGATTGAAGCAAAGTTGCAAGGTCGAGC	ATACCACCATGAGCACATATCTTGCAATT
BBBK003a_178	SANGER	T/C	TGGTAGCATTCCCGCTATTTAT	ATTCAGTTGTTGCTCTGCATGT
EB01141a_164	SANGER	A/C	TCGTAGTCAATTTCACACCAATTC	CCTTCTCAGTACTTCGTTCGTAC
EB01143a_283	SANGER	A/G	ACGAGAACTGAAACTTGGATCTTC	CTTTTGTAGCAATTTCACCTCCTC
EBS0003a_138	KASP	C/T	GAAGGTGACCAAGTTCATGCTGGCACGTCTTAAAGATATGCCATTTG	GAAGGTCGGAGTCAACGGATTGGCACGTCTTAAAGATATGCCATTTA	GTTTTCCCTGATACAAGACACCGGTT
EBS0004a_397	KASP	C/G	GAAGGTGACCAAGTTCATGCTCGTGAGCTTGCTCATGACCTC	GAAGGTCGGAGTCAACGGATTCGTGAGCTTGCTCATGACCTG	CATAGGGGACAGTGGCCTTGAATTT
EBS0005a_265	KASP	C/G	GAAGGTGACCAAGTTCATGCTAGAGATGAGTGGCAGCATTATGTC	GAAGGTCGGAGTCAACGGATTAGAGATGAGTGGCAGCATTATGTG	CAGAAAAGCTAGGAATGAGTGACCATATT
EBS0008a_227	KASP	C/T	GAAGGTGACCAAGTTCATGCTCCTTTGATTTTGGAATGTTTCTTAATGCC	GAAGGTCGGAGTCAACGGATTCCTTTGATTTTGGAATGTTTCTTAATGCT	CCCCACCAGAAACAGAAAAGGAGTT
EBS0011a_438	KASP	C/T	GAAGGTGACCAAGTTCATGCTAGGAAGAGCAAAGTTAGGCGGG	GAAGGTCGGAGTCAACGGATTAGGAAGAGCAAAGTTAGGCGGA	AGCCCTTCTATACTTATTACTGCAACCAA
EBS0012a_446	KASP	G/A	GAAGGTGACCAAGTTCATGCTCAGATATAACCATATGACCAGTGTTC	GAAGGTCGGAGTCAACGGATTCCAGATATAACCATATGACCAGTGTTT	TGCTGCAATCCATGTTGTACTGATTGAT
EBS0014a_177	KASP	G/T	GAAGGTGACCAAGTTCATGCTCCTCCAGCCGTATTTGTG	GAAGGTCGGAGTCAACGGATTGGCTCCTCCAGCCGTATTTGTT	TGAGCCACCAATTTTTGCAGAAAGCTAAT
EBS0015a_120	KASP	T/C	GAAGGTGACCAAGTTCATGCTAACCATTCAAACTCTGCTCCTAATCTT	GAAGGTCGGAGTCAACGGATTCCATTCAAACTCTGCTCCTAATCTC	AGAAGCTGGATCAAAGGATCTACTTTCAA
EBS0016a_326	KASP	G/A	GAAGGTGACCAAGTTCATGCTAAAGTCCAAGAAGATTGCCCCTG	GAAGGTCGGAGTCAACGGATTAGAAAGTCCAAGAAGATTGCCCCTA	TTCTGCGGCAATGGAAGGCCATTT
EBS0018a_247	KASP	C/A	GAAGGTGACCAAGTTCATGCTATGATTTCTGGCCAAGAGATCCC	GAAGGTCGGAGTCAACGGATTGATGATTTCTGGCCAAGAGATCCA	CAACAGAAGCAATATGAATGGTGTGTGAT
EBS0019a_246	KASP	C/T	GAAGGTGACCAAGTTCATGCTCAGCATCAGCTAGCTCATTTGGG	GAAGGTCGGAGTCAACGGATTATCAGCATCAGCTAGCTCATTTGGA	CGCCAAAGACTGATGCTCCAATCAT
EBS0021a_1064	KASP	T/C	GAAGGTGACCAAGTTCATGCTGACCTTTTGGATGGCTTTCCATGAA	GAAGGTCGGAGTCAACGGATTACCTTTTGGATGGCTTTCCATGAG	TTGTACAACCAAAGCCCCACAGGAA
EBS0023a_524	KASP	T/C	GAAGGTGACCAAGTTCATGCTCCTAATATTCCTTGATCATTACCTCGTAA	GAAGGTCGGAGTCAACGGATTCTAATATTCCTTGATCATTACCTCGTAG	CCCTGCATAATCATACCAGCTCTCTA
EBS0024a_724	KASP	T/C	GAAGGTGACCAAGTTCATGCTGGCGAGTGCCACAGCAACTTTT	GAAGGTCGGAGTCAACGGATTGCGAGTGCCACAGCAACTTTC	AAACTCAACCACAGACAAGGATGATGAAA
EBS0025a_296	KASP	C/T	GAAGGTGACCAAGTTCATGCTCGTGTGGCTACTCTGACAGGC	GAAGGTCGGAGTCAACGGATTCGTGTGGCTACTCTGACAGGT	CTGGATATCCGTGCCATTGGTGAT
EBS0026a_185	KASP	T/C	GAAGGTGACCAAGTTCATGCTCAGTGTTCCCATCGTTCTCATGTTT	GAAGGTCGGAGTCAACGGATTAGTGTTCCCATCGTTCTCATGTTC	TCTGGAGATTCTTGGTATTGTTTGCGAAA
EBS0027a_296	KASP	A/C	GAAGGTGACCAAGTTCATGCTCATCATGTAAGGGATGCGTTCCATA	GAAGGTCGGAGTCAACGGATTATCATGTAAGGGATGCGTTCCATC	CAAGGGCATTGGTTTTTGTCGCCAA
EBS0028a_436	KASP	A/G	GAAGGTGACCAAGTTCATGCTATCATGGTTCGAGCTTCAGTGAT	GAAGGTCGGAGTCAACGGATTATCATGGTTCGAGCTTCAGTGAC	CTAAGCGCAACAGACAATCACGTGTT
EBS0031a_528	KASP	T/A	GAAGGTGACCAAGTTCATGCTCAGTAACAGAATGATTAACAGAACAACTA	GAAGGTCGGAGTCAACGGATTCAGTAACAGAATGATTAACAGAACAACTT	GGTTACTGAGCTTGGTGATGGTGTT
EBS0032a_419	KASP	G/T	GAAGGTGACCAAGTTCATGCTGAAATAGGCTTCCTTCTCATCTGTC	GAAGGTCGGAGTCAACGGATTGAAATAGGCTTCCTTCTCATCTGTA	GATGACTACGAACGGGGCTTGAAAT
EBS0033a_247	KASP	A/T	GAAGGTGACCAAGTTCATGCTGGGCAATGCCCGAATCAAGAGAT	GAAGGTCGGAGTCAACGGATTGGGCAATGCCCGAATCAAGAGAA	TTGTCACCTCCAAGACCCAAGAATTTATA
EBS0038a_150	KASP	C/T	GAAGGTGACCAAGTTCATGCTCTCGAGATCGTGATCTAAATGCC	GAAGGTCGGAGTCAACGGATTGTCTCGAGATCGTGATCTAAATGCT	TTCGCCAATTCGATTTCCCATTCTTCTTT
EBS0039a_296	KASP	T/C	GAAGGTGACCAAGTTCATGCTCAACTGCTGACAAATGTCTTCAATT	GAAGGTCGGAGTCAACGGATTCAACTGCTGACAAATGTCTTCAATC	GAGAAAGGGATTCTGGGTAGCAGAA
EBS0040a_235	KASP	C/T	GAAGGTGACCAAGTTCATGCTCCGATGAATGACTCTTTAGTACCG	GAAGGTCGGAGTCAACGGATTATCCGATGAATGACTCTTTAGTACCA	CAAGTAGCTCAGACTCATGTGATATTGAA
EBS0042a_535	KASP	T/C	GAAGGTGACCAAGTTCATGCTGCAATTCCTCTAAACAGCACAGGAA	GAAGGTCGGAGTCAACGGATTCAATTCCTCTAAACAGCACAGGAG	CTGATGTGATTTTAGGGAGAGAGAAGATT
EBS0044a_267	KASP	C/T	GAAGGTGACCAAGTTCATGCTCCGACAAGACCTTGGGAGAAC	GAAGGTCGGAGTCAACGGATTCCCGACAAGACCTTGGGAGAAT	CTCCTCCATAAGTACTGGTTCCGTA
EBS0046a_206	KASP	C/T	GAAGGTGACCAAGTTCATGCTACCTTCGAAGAATGAGCCCGAG	GAAGGTCGGAGTCAACGGATTCACCTTCGAAGAATGAGCCCGAA	GCCCACATATAAAGGCCCTAGCTTT
EBS0048a_204	KASP	G/A	GAAGGTGACCAAGTTCATGCTCCAAGTAAGGTGCTTTTCCTCTC	GAAGGTCGGAGTCAACGGATTAGCCAAGTAAGGTGCTTTTCCTCTT	CTGAAGGACGCACAGTAGCTGCTA
EBS0049a_422	KASP	C/T	GAAGGTGACCAAGTTCATGCTAGAACTAGGAGAGAACGCTGC	GAAGGTCGGAGTCAACGGATTCTAGAACTAGGAGAGAACGCTGT	GAAATGAATGTGAACAGCATATAACTGTAA
EBS0050a_404	KASP	A/G	GAAGGTGACCAAGTTCATGCTCCCTGTTGACGGATCCA	GAAGGTCGGAGTCAACGGATTGCTCCCTGTTGACGGATCCG	GCACAAGAGGGTCATCGGGGTT
EBS0051a_204	KASP	A/C	GAAGGTGACCAAGTTCATGCTCATTCTTCATCATTGGTTGAGCTCGT	GAAGGTCGGAGTCAACGGATTCTTCATCATTGGTTGAGCTCGG	TCGGTTCAAGCTCGGGTCCCAA
EBS0055a_369	KASP	A/T	GAAGGTGACCAAGTTCATGCTCCACATCATCACCATCATCATCT	GAAGGTCGGAGTCAACGGATTCTCCACATCATCACCATCATCATCA	TTTGGATTCTTGCTCTGGGTTGTTTCATA
EBS0056a_171	KASP	T/G	GAAGGTGACCAAGTTCATGCTCCACTGAAGTAACAGCCATCACA	GAAGGTCGGAGTCAACGGATTCCACTGAAGTAACAGCCATCACC	CCGGACTTGGTGGGTTTATCTTCTA
EBS0057a_137	KASP	G/T	GAAGGTGACCAAGTTCATGCTAGAGCCAAGCACTTGATGCG	GAAGGTCGGAGTCAACGGATTCCTAGAGCCAAGCACTTGATGCT	AGCTGAAGGTCCTTCAGATGGCTTA
EBS0058a_1886	KASP	T/C	GAAGGTGACCAAGTTCATGCTAGGCGGATATTTTGGATCCGAGT	GAAGGTCGGAGTCAACGGATTGGCGGATATTTTGGATCCGAGC	CGACACCATGGTTGATCTTAGCCTT
EBS0059a_361	KASP	G/A	GAAGGTGACCAAGTTCATGCTAGACCCAGCAGCAATCTTTGCG	GAAGGTCGGAGTCAACGGATTATAGACCCAGCAGCAATCTTTGCA	GCTGGCTGGCCTATGTATTCTTCAA
EBS0060a_190	KASP	C/A	GAAGGTGACCAAGTTCATGCTAGTACAACGTTGTCATGGCCAATAG	GAAGGTCGGAGTCAACGGATTGAGTACAACGTTGTCATGGCCAATAT	AAACGTGTTACTTCTCCTCTGTTTCCAA
EBS0063a_293	KASP	A/G	GAAGGTGACCAAGTTCATGCTATCCTACCACAAACAGCACTTTTGTA	GAAGGTCGGAGTCAACGGATTCCTACCACAAACAGCACTTTTGTG	GAGCTCGTTGAGGCGAATATCCAT
EBS0066a_262	KASP	G/T	GAAGGTGACCAAGTTCATGCTATGTGTCTTGGGAGTAACTGTTCAG	GAAGGTCGGAGTCAACGGATTATGTGTCTTGGGAGTAACTGTTCAT	TAGTCCGTGATGCAGGCTTTCAGTT
EBS0067a_848	KASP	T/A	GAAGGTGACCAAGTTCATGCTGTGCAGAAAGGCTTGCCCCCT	GAAGGTCGGAGTCAACGGATTGTGCAGAAAGGCTTGCCCCCA	TTCCCACAGGAGCAGTGGAAGATTT
EBS0068a_150	KASP	C/-	GAAGGTGACCAAGTTCATGCTAACTATAACGGCCGAAATTAAACTTCC	GAAGGTCGGAGTCAACGGATTGAACTATAACGGCCGAAATTAAACTTCT	CAATTTTTGCATGTCGAATTTGTGGAAGAT
EBS0069a_282	KASP	T/A	GAAGGTGACCAAGTTCATGCTACACTCTACATGATTCGTCGCCTTA	GAAGGTCGGAGTCAACGGATTACACTCTACATGATTCGTCGCCTTT	GTGATTACAAGGATTTGGATGTTGCGATT
EBS0071a_288	KASP	T/G	GAAGGTGACCAAGTTCATGCTGAGGTATTGTGAGAAGAAATGATAGAGTT	GAAGGTCGGAGTCAACGGATTGGTATTGTGAGAAGAAATGATAGAGTG	GGTACCCACATCCATACTTGCTCTA
EBS0072a_503	KASP	T/A	GAAGGTGACCAAGTTCATGCTGTGTGCCCGGACCCCTAGA	GAAGGTCGGAGTCAACGGATTGTGTGCCCGGACCCCTAGT	GCCAATCCCAGACCAACCCTGA
EBS0074a_300	KASP	A/T	GAAGGTGACCAAGTTCATGCTTGTACGTTAAGTGATATGGTGT	GAAGGTCGGAGTCAACGGATTGCTTGTACGTTAAGTGATATGGTGA	TAACTGCTTCTGTAGAGGGGCCTTA
EBS0076a_424	KASP	A/T	GAAGGTGACCAAGTTCATGCTTCATAGTTCTGGCAAAACAGTCAGAT	GAAGGTCGGAGTCAACGGATTCATAGTTCTGGCAAAACAGTCAGAA	CTCAAGAGTGGTCGGCTCTCTGAA
EBS0077a_399	KASP	G/C	GAAGGTGACCAAGTTCATGCTGAAAGCGGGTGAAGATTTGGGG	GAAGGTCGGAGTCAACGGATTGAAAGCGGGTGAAGATTTGGGC	CTTAACCCACTCCTCCATCATTGCAT
EBS0080a_500	KASP	G/T	GAAGGTGACCAAGTTCATGCTGTTGATCCCGTATTGAAGCCCAC	GAAGGTCGGAGTCAACGGATTGTTGATCCCGTATTGAAGCCCAA	CTCAACAAAGGCATGCCATCGAGAA
EBS0081a_294	KASP	C/A	GAAGGTGACCAAGTTCATGCTAGTCGACTGAAGCCGCCGG	GAAGGTCGGAGTCAACGGATTATAAGTCGACTGAAGCCGCCGT	GTTTCCGAGCCGACAGCTCCTA
EBS0082a_168	KASP	A/T	GAAGGTGACCAAGTTCATGCTCTGTCATTCACATTATCTAATCTTAATTTTA	GAAGGTCGGAGTCAACGGATTCTCTGTCATTCACATTATCTAATCTTAATTTTT	CTGTGGCCGGAAAATAAGGAACATAATTT
EBS0083a_383	KASP	A/T	GAAGGTGACCAAGTTCATGCTGTTTAAAATCAACGAGAATCTAACTTTCCT	GAAGGTCGGAGTCAACGGATTGTTTAAAATCAACGAGAATCTAACTTTCCA	CTCTAATTGTTGTCATGGATAGATGAGAAA
EBS0084a_421	KASP	A/G	GAAGGTGACCAAGTTCATGCTAACTGAATAGGTCCCATGACAAAAGAT	GAAGGTCGGAGTCAACGGATTCTGAATAGGTCCCATGACAAAAGAC	TTGGTCAGCAATGGTGGCATCACTT
EBS0085a_256	KASP	G/C	GAAGGTGACCAAGTTCATGCTGACGTTGACTTGAAGTTGAACATGC	GAAGGTCGGAGTCAACGGATTGACGTTGACTTGAAGTTGAACATGG	CAATCTCATTCTCATTAAGTGGAAGTAGAA
EBS0086a_496	KASP	T/C	GAAGGTGACCAAGTTCATGCTAAGAGTACCCTCTTTAGCCAAGGTA	GAAGGTCGGAGTCAACGGATTGAGTACCCTCTTTAGCCAAGGTG	GCTGTGAGGAAGTATATTGACAAGATGAT
EBS0089a_185	KASP	T/C	GAAGGTGACCAAGTTCATGCTTCTAGAAGGAAGTTACGAGCAT	GAAGGTCGGAGTCAACGGATTCTTCTAGAAGGAAGTTACGAGCAC	AGCCCAATGCTTAGACTTCCAATGTTTAA
EBS0090a_277	KASP	G/T	GAAGGTGACCAAGTTCATGCTGACCCATCCAATAGCACC	GAAGGTCGGAGTCAACGGATTGCTGACCCATCCAATAGCACA	TGCTTCGTTCAGGGATGTGATGGAT
EBS0091a_344	KASP	C/G	GAAGGTGACCAAGTTCATGCTGAGGCTGCTGGGTTCGGC	GAAGGTCGGAGTCAACGGATTGAGGCTGCTGGGTTCGGG	CAAAGTAGCTGCATGCTTGCCACTA
EBS0092a_358	KASP	T/C	GAAGGTGACCAAGTTCATGCTCTTTTGTCAGACCTTTCTTCTCAAGA	GAAGGTCGGAGTCAACGGATTCTTTTGTCAGACCTTTCTTCTCAAGG	GGATCCCCCATTGTCCATAGAAGAA
EBS0093a_327	KASP	A/T	GAAGGTGACCAAGTTCATGCTGATGCTGCCATTCTCACAACCAAT	GAAGGTCGGAGTCAACGGATTGATGCTGCCATTCTCACAACCAAA	AGATTCGTGAGGCGAGGCCGAA
EBS0095a_220	KASP	G/A	GAAGGTGACCAAGTTCATGCTAGCTTCTTCGTGCGACTTCGC	GAAGGTCGGAGTCAACGGATTGAGCTTCTTCGTGCGACTTCGT	GAAGAAGTAAAGCACGATGAAAAAGAAGAT
EBS0096a_175	KASP	T/G	GAAGGTGACCAAGTTCATGCTGATTCTGGACCTAACTTCTCCAGTT	GAAGGTCGGAGTCAACGGATTCTGGACCTAACTTCTCCAGTG	CAGTAATTCCCTCAATGATATCTTCACTTA
EBS0097a_682	KASP	A/G	GAAGGTGACCAAGTTCATGCTCCCTGTCTCTACCTTCCTTCTTTTAT	GAAGGTCGGAGTCAACGGATTCCTGTCTCTACCTTCCTTCTTTTAC	GAAAAGCTCGGAATCGCAGGAGATT
EBS0098a_167	KASP	G/T	GAAGGTGACCAAGTTCATGCTGTCCGTCACTCGGTCCTCG	GAAGGTCGGAGTCAACGGATTAAAGTCCGTCACTCGGTCCTCT	CACCGGAAACTGTAACCCAGCTTT
EBS0101a_414	KASP	T/C	GAAGGTGACCAAGTTCATGCTTGCTGATGGAGCATAGCTTTGAGT	GAAGGTCGGAGTCAACGGATTGCTGATGGAGCATAGCTTTGAGC	CGTTTTTGGAGTCTATGACTTTTAACGGAA
EBS0104a_457	KASP	G/A	GAAGGTGACCAAGTTCATGCTAACCTTTATTGACTGACGCCAGAC	GAAGGTCGGAGTCAACGGATTGAACCTTTATTGACTGACGCCAGAT	CAGTACACCGATGTCCCTGTTACAT
EBS0105a_449	KASP	C/T	GAAGGTGACCAAGTTCATGCTTTGCCGTCTGATCATCACGCC	GAAGGTCGGAGTCAACGGATTCTTTGCCGTCTGATCATCACGCT	GAGTAGGGTTCTTTCGTGAGCTCTA
EBS0107a_881	KASP	A/G	GAAGGTGACCAAGTTCATGCTCAATAGGCTTAGTGAAGATCTGAAGT	GAAGGTCGGAGTCAACGGATTCAATAGGCTTAGTGAAGATCTGAAGC	ATTTTGGTGGATAAGGATGATCAGGGTA
EBS0109a_182	KASP	C/A	GAAGGTGACCAAGTTCATGCTAAAGAGAGGAATGACGGAAATGCC	GAAGGTCGGAGTCAACGGATTTAAAGAGAGGAATGACGGAAATGCA	AACTTTGCTTGGGAATTTAGACCACTCAA
EBS0110a_177	KASP	G/A	GAAGGTGACCAAGTTCATGCTGTGGCGGCGCGTGAGCC	GAAGGTCGGAGTCAACGGATTAGTGGCGGCGCGTGAGCT	GATTCCATCCATCAAGCCTTCCTCAA
EBS0112a_123	KASP	T/G	GAAGGTGACCAAGTTCATGCTAGTACCAACCATGGTCATACCA	GAAGGTCGGAGTCAACGGATTAGTACCAACCATGGTCATACCC	GTCCATCTGCAATGAATTTTCACACTCAA
EBS0113a_586	KASP	T/C	GAAGGTGACCAAGTTCATGCTGCAACTTTTTGTGCAGCTACATCA	GAAGGTCGGAGTCAACGGATTGCAACTTTTTGTGCAGCTACATCG	ACTACATACCACTAGAAGAGCTAGAGAA
EBS0114a_987	KASP	T/G	GAAGGTGACCAAGTTCATGCTGAGTTGCCGGATCTTCAGAAGTTTT	GAAGGTCGGAGTCAACGGATTAGTTGCCGGATCTTCAGAAGTTTG	TCTTATTACTTGGTGGGGACATCAAAGAA
EBS0116a_415	KASP	A/G	GAAGGTGACCAAGTTCATGCTAAGTGTTCATAATCTTTCAAGCCAACT	GAAGGTCGGAGTCAACGGATTAAGTGTTCATAATCTTTCAAGCCAACC	GCCAAAGCTAAGCAACAAGCAGAGAA
EBS0118a_463	KASP	A/G	GAAGGTGACCAAGTTCATGCTGAGAAAGATTGACATTTTCAACCGAAAGA	GAAGGTCGGAGTCAACGGATTGAAAGATTGACATTTTCAACCGAAAGG	CTCCCTAATTCTGTCACTGGACTGAT
EBS0119a_454	KASP	C/T	GAAGGTGACCAAGTTCATGCTAGGCAGTTAATTCCCTTTCTTCTAAC	GAAGGTCGGAGTCAACGGATTCAGGCAGTTAATTCCCTTTCTTCTAAT	CCTTCTTCAGACCTTCAGCAATATTAGTT
EBS0120a_219	KASP	T/A	GAAGGTGACCAAGTTCATGCTAAGAATATCCTTTACTTAAATTACCATGATCA	GAAGGTCGGAGTCAACGGATTAAGAATATCCTTTACTTAAATTACCATGATCT	ATAGTGGTAGGAAGTATACTCTCAGCAAA
EBS0123a_282	KASP	G/A	GAAGGTGACCAAGTTCATGCTGTATGAGCTTGTATATACGAGAAACC	GAAGGTCGGAGTCAACGGATTCGTATGAGCTTGTATATACGAGAAACT	CAGAAGGTTGCTGAAAATTTGAAGGGAAA
EBS0124a_211	KASP	C/A	GAAGGTGACCAAGTTCATGCTAAAGTTGGCAATGACAGCAGTTCC	GAAGGTCGGAGTCAACGGATTCAAAGTTGGCAATGACAGCAGTTCA	CTCAAAAGGCTGCAAAACATTTCCATGAA
EBS0126a_151	KASP	A/G	GAAGGTGACCAAGTTCATGCTGTCCTCTGTCTAACTCCCCTATATT	GAAGGTCGGAGTCAACGGATTCCTCTGTCTAACTCCCCTATATC	CAAAGGTGGTCCTGAAAATTCCTTATGTA
EBS0128a_396	KASP	G/T	GAAGGTGACCAAGTTCATGCTGGAAGGCCATTCTCTTACTCCG	GAAGGTCGGAGTCAACGGATTGGAAGGCCATTCTCTTACTCCT	CAAATCTGTAGCAAATGGATATCTCTAGAA
EBS0130a_312	KASP	T/A	GAAGGTGACCAAGTTCATGCTCGACATACGAACCAGAAATTCCAGAT	GAAGGTCGGAGTCAACGGATTCGACATACGAACCAGAAATTCCAGAA	TGAATGGGGAAAGGTCACAGTCCTT
EBS0132a_167	KASP	G/C	GAAGGTGACCAAGTTCATGCTCCAATTGGGCTTGTATAACACCTTC	GAAGGTCGGAGTCAACGGATTCCAATTGGGCTTGTATAACACCTTG	GTTTCGTCTTTGGAAAATGGGACACTTT
EBS0133a_644	KASP	G/T	GAAGGTGACCAAGTTCATGCTCACAAACATAAGCTCATCGTTCCAC	GAAGGTCGGAGTCAACGGATTCCACAAACATAAGCTCATCGTTCCAA	GACCTTCCCCAGTTCAAACGATGAA
EBS0134a_252	KASP	A/G	GAAGGTGACCAAGTTCATGCTTGAAGGCTGATCGAAAAGTTTGGTTA	GAAGGTCGGAGTCAACGGATTGAAGGCTGATCGAAAAGTTTGGTTG	GGATAGACTATATCCTCTTGGGAATCAAA
EBS0137a_435	KASP	CC/TT	GAAGGTGACCAAGTTCATGCTGACTGAAATGTTCACGATGCATATTC	GAAGGTCGGAGTCAACGGATTGGACTGAAATGTTCACGATGCATATTT	CTCGAGATTGTCTATAGTTTAATCTCAAAT
EBS0140a_395	KASP	C/G	GAAGGTGACCAAGTTCATGCTGGTGCTAGATCACCAAACGCG	GAAGGTCGGAGTCAACGGATTGGTGCTAGATCACCAAACGCC	CCAAGACAATGAAGAAAGCCTCATTCATA
EBS0142a_482	KASP	C/T	GAAGGTGACCAAGTTCATGCTAACTTGAATCCTACAACACCTTTGTTG	GAAGGTCGGAGTCAACGGATTGTAACTTGAATCCTACAACACCTTTGTTA	GGGCGTATTGCTTGGCAAACCAATA
EBS0143a_447	KASP	G/A	GAAGGTGACCAAGTTCATGCTGAATTAGGGTTTGAGAATCCTGAAAC	GAAGGTCGGAGTCAACGGATTGTGAATTAGGGTTTGAGAATCCTGAAAT	CGTGAATTCGCCGTCACTCATTCTA
EBS0144a_500	KASP	G/T	GAAGGTGACCAAGTTCATGCTGCCATAAATACAGGTGAAATTCCCC	GAAGGTCGGAGTCAACGGATTAAGCCATAAATACAGGTGAAATTCCCA	CTCAAATCAGATCTCAATTAACGATGAGTT
EBS0146a_315	KASP	G/A	GAAGGTGACCAAGTTCATGCTGTTGGAAATCGTAGAAGATGCGC	GAAGGTCGGAGTCAACGGATTCGTTGGAAATCGTAGAAGATGCGT	GTCCTTAGGTGGCGGAATGAACAT
EBS0147a_193	KASP	T/C	GAAGGTGACCAAGTTCATGCTGTAGTTTGGCTTCTTCCAGAAGGA	GAAGGTCGGAGTCAACGGATTAGTTTGGCTTCTTCCAGAAGGG	TGAACCCCGTTTATGGCGATGGTT
EBS0148a_335	KASP	C/T	GAAGGTGACCAAGTTCATGCTCACAGCATCATTGTCCTCCACG	GAAGGTCGGAGTCAACGGATTGCACAGCATCATTGTCCTCCACA	GTCATGAACATTAGTGTAGGAGACCAA
EBS0149a_382	KASP	A/T	GAAGGTGACCAAGTTCATGCTACCCGAATTACACCCAGCAGCT	GAAGGTCGGAGTCAACGGATTACCCGAATTACACCCAGCAGCA	ATTTCGGTCCGATGGTAGGCTCAT
EBS0150a_551	KASP	T/C	GAAGGTGACCAAGTTCATGCTATAGCAATACACAGAGGTCCAGCAT	GAAGGTCGGAGTCAACGGATTGCAATACACAGAGGTCCAGCAC	ATGCCTGTCAGAACCCTTTCCGAAA
EBS0151a_473	KASP	A/G	GAAGGTGACCAAGTTCATGCTCATAGGGTCAACTCCACGAGGT	GAAGGTCGGAGTCAACGGATTATAGGGTCAACTCCACGAGGC	CTGCCGGTCCTCCTTTGACAAATAT
EBS0152a_371	KASP	C/T	GAAGGTGACCAAGTTCATGCTCAGTTTGTTATTGAGAATGCGGGC	GAAGGTCGGAGTCAACGGATTCAGTTTGTTATTGAGAATGCGGGT	ACCCGGAAATTACCTCCTCCATGAT
EBS0153a_362	KASP	G/A	GAAGGTGACCAAGTTCATGCTCATGCGGCTTAGCTGTTCAACG	GAAGGTCGGAGTCAACGGATTAAACATGCGGCTTAGCTGTTCAACA	AGGAAGGTATTGGGGTATCAACAATTGAT
EBS0154a_273	KASP	T/C	GAAGGTGACCAAGTTCATGCTGAGGGAAATGAGAGGAAGCCCA	GAAGGTCGGAGTCAACGGATTAGGGAAATGAGAGGAAGCCCG	CAAGCTTTCAATACTCGGGTTTGAAAAGAT
EBS0155a_419	KASP	T/C	GAAGGTGACCAAGTTCATGCTGTCCATGAGCTGCAGATCCATGA	GAAGGTCGGAGTCAACGGATTCCATGAGCTGCAGATCCATGG	CTGGAGGACCCGGAGGCCAT
EBS0156a_318	KASP	G/A	GAAGGTGACCAAGTTCATGCTTCGAATCATTACGACCCTCTCTC	GAAGGTCGGAGTCAACGGATTCTTCGAATCATTACGACCCTCTCTT	GGTTGGATGAGAGTAAAGAAGGGAAATAT
EBS0157a_509	KASP	G/A	GAAGGTGACCAAGTTCATGCTCAATTATTAAATTTATGGCACGTCAATTAAATC	GAAGGTCGGAGTCAACGGATTCAATTATTAAATTTATGGCACGTCAATTAAATT	ACCCTGAAACCAGTGGTGTTGTGTT
EBS0159a_341	KASP	G/A	GAAGGTGACCAAGTTCATGCTGGTGTTCCTCATATCCCACCAC	GAAGGTCGGAGTCAACGGATTCGGTGTTCCTCATATCCCACCAT	TGGCTGGTTATGAGGATGGGACTAT
EBS0160a_545	KASP	G/T	GAAGGTGACCAAGTTCATGCTGGAGCGTGTTGAAAACGCTGTG	GAAGGTCGGAGTCAACGGATTAGGAGCGTGTTGAAAACGCTGTT	GTGTATGAGCTAATTTCATCCTTCGATATT
EBS0162a_330	KASP	T/C	GAAGGTGACCAAGTTCATGCTGATTTTAAGGATGCTGTTCGCCGT	GAAGGTCGGAGTCAACGGATTTTAAGGATGCTGTTCGCCGC	CTCATCGTACTCCAAAGAAACGGCTT
EBS0163a_1225	KASP	T/C	GAAGGTGACCAAGTTCATGCTTGAATACAGAGAAGAGATCCAACGT	GAAGGTCGGAGTCAACGGATTGAATACAGAGAAGAGATCCAACGC	GATGCTGAGAGACCCCGATTATACAT
EBS0164a_355	KASP	G/A	GAAGGTGACCAAGTTCATGCTGAATTAAAGCTAGGGTTTCATCTTGC	GAAGGTCGGAGTCAACGGATTCATGAATTAAAGCTAGGGTTTCATCTTGT	ACCACCTCCCGTTGTTCGTAAGTTT
EBS0166a_215	KASP	T/C	GAAGGTGACCAAGTTCATGCTTGGAGCTCACTCATGAGCCGA	GAAGGTCGGAGTCAACGGATTGGAGCTCACTCATGAGCCGG	GATAAAGAGCGGATACAGGAGTCCTT
EBS0167a_209	KASP	T/C	GAAGGTGACCAAGTTCATGCTGTACCAAGTCATCAACAATGACAACA	GAAGGTCGGAGTCAACGGATTGTACCAAGTCATCAACAATGACAACG	AAAGGATAGTCAGGATTAAGGAAGGCAA
EBS0169a_477	KASP	T/G	GAAGGTGACCAAGTTCATGCTCCCTAAATTTCCACCAGGTTGGTAA	GAAGGTCGGAGTCAACGGATTCCTAAATTTCCACCAGGTTGGTAC	GAGTTTCCCAGGTGCTCTACCTTT
EBS0171a_269	KASP	T/A	GAAGGTGACCAAGTTCATGCTCCGTGAATCTAGCAGGACATGAAAT	GAAGGTCGGAGTCAACGGATTCCGTGAATCTAGCAGGACATGAAAA	GATCACCTCCTCCCTCATTTCCAAA
EBS0172a_482	KASP	C/T	GAAGGTGACCAAGTTCATGCTGAGAACGATTGGTCTCGTGATCG	GAAGGTCGGAGTCAACGGATTGAGAACGATTGGTCTCGTGATCA	GGACAGTGGCAGAACACCAGATTAT
EBS0173a_455	KASP	T/C	GAAGGTGACCAAGTTCATGCTACCCTACATGACTTTACCAACTAAGT	GAAGGTCGGAGTCAACGGATTCCCTACATGACTTTACCAACTAAGC	GCCGCGTGAAAATTACAGGTTCCTT
EBS0174a_461	KASP	C/T	GAAGGTGACCAAGTTCATGCTTTTCACAACCTGTGGGAACCTC	GAAGGTCGGAGTCAACGGATTACTTTTCACAACCTGTGGGAACCTT	ATATAGCAGGGCCCTCATCCATCTT
EBS0175a_291	KASP	G/A	GAAGGTGACCAAGTTCATGCTAAGTTTGGAATGATTCTGTGAAATGCC	GAAGGTCGGAGTCAACGGATTATAAAGTTTGGAATGATTCTGTGAAATGCT	AACTTGGGAAGCCTCTCCACTACAA
EBS0176a_116	KASP	C/T	GAAGGTGACCAAGTTCATGCTCAACAAACCTCTTACCATCGAAGAC	GAAGGTCGGAGTCAACGGATTCCAACAAACCTCTTACCATCGAAGAT	CCGGCTTGCGGCGGTGCAA
EBS0177a_384	KASP	C/T	GAAGGTGACCAAGTTCATGCTGCAGGAATTGCAGGATCAGC	GAAGGTCGGAGTCAACGGATTATACTGCAGGAATTGCAGGATCAGT	CAGAATCTGTTTGGGTATTCCAACAGTA
EBS0178a_386	KASP	G/A	GAAGGTGACCAAGTTCATGCTATCATTTGGATCAATATGCACAGACAC	GAAGGTCGGAGTCAACGGATTGAATCATTTGGATCAATATGCACAGACAT	GAGGATAAGTATCTACAACTCTCTCAATAA
EBS0179a_319	KASP	T/C	GAAGGTGACCAAGTTCATGCTGTTCTCTTTCAGTAACTCTGGAGGAA	GAAGGTCGGAGTCAACGGATTCTCTTTCAGTAACTCTGGAGGAG	GGCAGGGTTGAAACAAATCCTGGAA
EBS0183a_132	KASP	C/T	GAAGGTGACCAAGTTCATGCTAACTCAACACAAATCTCTAACAATGGC	GAAGGTCGGAGTCAACGGATTCAAACTCAACACAAATCTCTAACAATGGT	GCTGTTTCTTCATCTAACCCAGTTGTATT
EBS0184a_488	KASP	C/T	GAAGGTGACCAAGTTCATGCTGCCGATGATCTAGGTTACCGG	GAAGGTCGGAGTCAACGGATTCGCCGATGATCTAGGTTACCGA	CCAGAATTCGCATAATTGAAGAGAGAGAA
EBS0186a_1582	KASP	A/G	GAAGGTGACCAAGTTCATGCTGGTCTAAGCCAGCCTTCCAGA	GAAGGTCGGAGTCAACGGATTGGTCTAAGCCAGCCTTCCAGG	GCAGGTCCAAGAGACAATGCATCAT
EBS0187a_394	KASP	C/T	GAAGGTGACCAAGTTCATGCTTTTCCAACAAACACGACGGCG	GAAGGTCGGAGTCAACGGATTCTTTTCCAACAAACACGACGGCA	GGTAAAGAATCTCATCAACCTGTGGATAT
EBS0188a_778	KASP	A/C	GAAGGTGACCAAGTTCATGCTCCAGTGACGGAACACGGAAATGT	GAAGGTCGGAGTCAACGGATTCAGTGACGGAACACGGAAATGG	GCATGATTTGCACCATCTATCAGAAAGAA
EBS0189a_408	KASP	T/A	GAAGGTGACCAAGTTCATGCTCCAGCCTCAACATTCGTGGAAGA	GAAGGTCGGAGTCAACGGATTCCAGCCTCAACATTCGTGGAAGT	ATCTGAGACGGAAGTAAGAATAGTCGAAA
EBS0191a_509	KASP	T/C	GAAGGTGACCAAGTTCATGCTAAATGGAATTACTGCAAGTATATTGAAAAACAA	GAAGGTCGGAGTCAACGGATTGGAATTACTGCAAGTATATTGAAAAACAG	CTCCTACAGGCCTTTAGTAATATCATACTT
EBS0192a_172	KASP	C/T	GAAGGTGACCAAGTTCATGCTTCTCCACTCTTTATGACTCTGAATAG	GAAGGTCGGAGTCAACGGATTCTCCACTCTTTATGACTCTGAATAA	TGAGACTCCATGTATACTGTACTCCAATT
EBS0195a_228	KASP	T/C	GAAGGTGACCAAGTTCATGCTACGATCAGGATCCAAGAAAACTGCA	GAAGGTCGGAGTCAACGGATTGATCAGGATCCAAGAAAACTGCG	GATGAACAAAGAGACCAGGCCACTA
EBS0196a_505	KASP	T/G	GAAGGTGACCAAGTTCATGCTTCTTCTTCTTCTCTGTACCAATTCCA	GAAGGTCGGAGTCAACGGATTCTTCTTCTTCTCTGTACCAATTCCC	GATGGAAACGTAGAAGAAGAAAAGGGTAA
EBS0197a_170	KASP	A/C	GAAGGTGACCAAGTTCATGCTCGACGCCATTGGGATGAATGTTT	GAAGGTCGGAGTCAACGGATTCGACGCCATTGGGATGAATGTTG	TTCTGCTGCCGATGAGTTCGTCAA
EBS0198a_342	KASP	A/T	GAAGGTGACCAAGTTCATGCTCCAAGTAGGTGATCATGTTCTTCCA	GAAGGTCGGAGTCAACGGATTCCAAGTAGGTGATCATGTTCTTCCT	ACAGTCCCCACATTCTCCGGTAAA
EBS0200a_447	KASP	C/T	GAAGGTGACCAAGTTCATGCTGAACCGTACTCGAGGGGG	GAAGGTCGGAGTCAACGGATTCCTGAACCGTACTCGAGGGGA	GACAAGACGAGCAAGATCTCAAGCTA
EBS0201a_1249	KASP	A/C	GAAGGTGACCAAGTTCATGCTGCCGAAAGAGCCAGCATATTTTGTA	GAAGGTCGGAGTCAACGGATTCCGAAAGAGCCAGCATATTTTGTC	CTGTTAGCAAGATGTCTGGCTCTCTT
EBS0202a_464	KASP	C/A	GAAGGTGACCAAGTTCATGCTAAGATGATTCCTAAACACAGTACTGG	GAAGGTCGGAGTCAACGGATTGTTAAGATGATTCCTAAACACAGTACTGT	GAGAAGCTGGTGTGAAATTACTTTAATGTT
EBS0205a_556	KASP	C/T	GAAGGTGACCAAGTTCATGCTATCTTGCCAGGTGACACCAGTG	GAAGGTCGGAGTCAACGGATTCATCTTGCCAGGTGACACCAGTA	GCTACTCTTGGTGCCTTGACTGTT
EBS0206a_453	KASP	T/C	GAAGGTGACCAAGTTCATGCTAGTGATCAATCCAGAGATCTCGAGA	GAAGGTCGGAGTCAACGGATTGATCAATCCAGAGATCTCGAGG	ATCATTGTATGTGATGAGTTGCTGAAGAAA
EBS0207a_456	KASP	C/G	GAAGGTGACCAAGTTCATGCTGTTCTGAAGGTAGGCGAGGAG	GAAGGTCGGAGTCAACGGATTGTTCTGAAGGTAGGCGAGGAC	TCAGCTTACCCTATTCAAAACCCTCTTT
EBS0209a_306	KASP	T/C	GAAGGTGACCAAGTTCATGCTGAATAAGGAAGGGCGACATTAATCTTA	GAAGGTCGGAGTCAACGGATTAATAAGGAAGGGCGACATTAATCTTG	GAAGCCTCGACCTCCAACTCCTT
EBS0210a_366	KASP	C/T	GAAGGTGACCAAGTTCATGCTGTGGTGAGATTGAGTTCGATGTC	GAAGGTCGGAGTCAACGGATTGGTGGTGAGATTGAGTTCGATGTT	GTGGCATTTCCTCTGGCCATTGAAA
EBS0211a_385	KASP	A/G	GAAGGTGACCAAGTTCATGCTAACAGGTCCAAGAGATATGCGGAA	GAAGGTCGGAGTCAACGGATTCAGGTCCAAGAGATATGCGGAG	CTGGCCAAACATCTCAGCCCTAATA
EBS0212a_221	KASP	A/C	GAAGGTGACCAAGTTCATGCTCATGTGCCCAGAAATCTTCTTTGGAA	GAAGGTCGGAGTCAACGGATTATGTGCCCAGAAATCTTCTTTGGAC	GAGATTATCTTGTCTGAACTGCTTAGGTA
EBS0216a_731	KASP	A/T	GAAGGTGACCAAGTTCATGCTATCGCTGACAGATAAATCTGAGGCT	GAAGGTCGGAGTCAACGGATTATCGCTGACAGATAAATCTGAGGCA	GTAAGCTAAAGAAGAAATGCATGAGGAGTT
EBS0217a_311	KASP	T/A	GAAGGTGACCAAGTTCATGCTCAATGACGTGCCTCCCTATCA	GAAGGTCGGAGTCAACGGATTCTCAATGACGTGCCTCCCTATCT	GCTCTGAAAATGCTCAACTTATGCATCTT
EBS0218a_219	KASP	A/G	GAAGGTGACCAAGTTCATGCTCCAAGCGAATACAACAACTATTCCTTT	GAAGGTCGGAGTCAACGGATTCAAGCGAATACAACAACTATTCCTTC	GGAGGAGAGAGAGTGGGAGACAT
EBS0220a_379	KASP	G/T	GAAGGTGACCAAGTTCATGCTGCCATCAGGAAAGGGTAGGAC	GAAGGTCGGAGTCAACGGATTCTGCCATCAGGAAAGGGTAGGAA	CCTTCTTCATAGGTGCCCTCCTAAT
EBS0222a_365	KASP	T/C	GAAGGTGACCAAGTTCATGCTGATGTCATGAAGGAAGGTGGTGTT	GAAGGTCGGAGTCAACGGATTATGTCATGAAGGAAGGTGGTGTC	CCCTTGTCAACCTTAATTCCGGGAA
EBS0224a_347	KASP	A/G	GAAGGTGACCAAGTTCATGCTGCACTTCCTTCCTCCTTTGCTTA	GAAGGTCGGAGTCAACGGATTGCACTTCCTTCCTCCTTTGCTTG	TGAATCTACCTAGGAAAGAATCAGCCAAA
EBS0226a_537	KASP	G/A	GAAGGTGACCAAGTTCATGCTCGGAGTTCATCAGCTATGTCCG	GAAGGTCGGAGTCAACGGATTGCGGAGTTCATCAGCTATGTCCA	CCAATATACACAAGAGATTTGGACTGTCTT
EBS0227a_185	KASP	G/A	GAAGGTGACCAAGTTCATGCTGTATGTGGGCCTCTCATCTACG	GAAGGTCGGAGTCAACGGATTAAAGTATGTGGGCCTCTCATCTACA	CCACCATATGAAGCTGAACTTGATTTGTA
EBS0229a_269	KASP	C/T	GAAGGTGACCAAGTTCATGCTCATCAATCTTGAAGTGATCAATCGAAAC	GAAGGTCGGAGTCAACGGATTGCATCAATCTTGAAGTGATCAATCGAAAT	CAAGATTCAGTACCAACACCAGAAATCTA
EBS0231a_407	KASP	C/T	GAAGGTGACCAAGTTCATGCTGATTTCTTGGTGGAATTATTTCGCAAC	GAAGGTCGGAGTCAACGGATTTCTTGGTGGAATTATTTCGCAAT	TTGACCAGCCTGGTTGCTCAAGTAA
EBS0232a_386	KASP	C/T	GAAGGTGACCAAGTTCATGCTAAGCGCATCTTCTGTCACCGG	GAAGGTCGGAGTCAACGGATTGAAGCGCATCTTCTGTCACCGA	TTCCGTTAATGAGGAAGTTGAAGGAGTTT
EBS0233a_314	KASP	C/T	GAAGGTGACCAAGTTCATGCTTCTGGGCGTCCCGGGTG	GAAGGTCGGAGTCAACGGATTCTTCTGGGCGTCCCGGGTA	CTTTCTTTACTTCCGGCGATGTGCTT
EBS0235a_536	KASP	A/C	GAAGGTGACCAAGTTCATGCTTGGAGAAGTGACCAGTTCCACA	GAAGGTCGGAGTCAACGGATTGGAGAAGTGACCAGTTCCACC	GAACATGACTTTCAGACATGACACAGTTA
EBS0236a_424	KASP	G/A	GAAGGTGACCAAGTTCATGCTTCAATTGCACCTAATTAACAACATATAAAAC	GAAGGTCGGAGTCAACGGATTCTTCAATTGCACCTAATTAACAACATATAAAAT	GTACCTAATGCTCAATCACTATGCTACAA
EBS0237a_517	KASP	G/A	GAAGGTGACCAAGTTCATGCTGGAAGGAGAAGCAGAGCTGAG	GAAGGTCGGAGTCAACGGATTATGGAAGGAGAAGCAGAGCTGAA	GTGGTCTGGGAGATATTGTTCCAACAT
EBS0239a_320	KASP	C/T	GAAGGTGACCAAGTTCATGCTAACCAACGGCTGATGCAGTGG	GAAGGTCGGAGTCAACGGATTCAACCAACGGCTGATGCAGTGA	GGTGTTTGCAACCATGCCTTCCATT
EBS0240a_394	KASP	T/C	GAAGGTGACCAAGTTCATGCTTACGAAAATGTAAGCAGCTAATTACTGAA	GAAGGTCGGAGTCAACGGATTCGAAAATGTAAGCAGCTAATTACTGAG	CCTTGGTGTTTGAGATCGAAGTGCTA
EBS0241a_776	KASP	-/G	GAAGGTGACCAAGTTCATGCTCAGTTGCCCATAAATTTTTCCCCCA	GAAGGTCGGAGTCAACGGATTAGTTGCCCATAAATTTTTCCCCCC	CCATTGTGCTCTAGCCTGGTACTA
EBS0242a_78	KASP	A/C	GAAGGTGACCAAGTTCATGCTATCAACATGACAAAAATAGCATTAGGAACA	GAAGGTCGGAGTCAACGGATTCAACATGACAAAAATAGCATTAGGAACC	GGGCTTTGATGCATTCTGGTTGTGTT
EBS0244a_333	KASP	C/T	GAAGGTGACCAAGTTCATGCTGATGCCAGAGTTCCATGGTCC	GAAGGTCGGAGTCAACGGATTAATGATGCCAGAGTTCCATGGTCT	CCACTGTTTTAGGGTCATAGTATCTGTA
EBS0245a_401	KASP	T/C	GAAGGTGACCAAGTTCATGCTCCCTCCAAACTTTGCTTTATCTAATGAT	GAAGGTCGGAGTCAACGGATTCCTCCAAACTTTGCTTTATCTAATGAC	GAGGGTTGCACCACCCACCATT
EBS0246a_226	KASP	T/C	GAAGGTGACCAAGTTCATGCTAAAGGCGTGAGGATCGTCCCT	GAAGGTCGGAGTCAACGGATTAGGCGTGAGGATCGTCCCC	GGTAAAACGATATCCCACATAGCAGAAAA
EBS0247a_473	KASP	C/T	GAAGGTGACCAAGTTCATGCTTAGGAAAGGTTTGATTGCTGGAGC	GAAGGTCGGAGTCAACGGATTCTTAGGAAAGGTTTGATTGCTGGAGT	GCCATGTGTTCAGCAAGCAATGGAT
EBS0248a_154	KASP	G/A	GAAGGTGACCAAGTTCATGCTAGATTAGCAAATATACATCTTGCAAAAGAG	GAAGGTCGGAGTCAACGGATTGAGATTAGCAAATATACATCTTGCAAAAGAA	AACTCATTTCTACCACTCTTCCTCACTTT
EBS0249a_207	KASP	G/A	GAAGGTGACCAAGTTCATGCTGGACCAAGATGTACAAATTAAAGGCC	GAAGGTCGGAGTCAACGGATTGGACCAAGATGTACAAATTAAAGGCT	CTGCTGAAAGAATTCCCACCTTGTAATTT
EBS0250a_339	KASP	A/G	GAAGGTGACCAAGTTCATGCTCCCTACTGAAAGCAAATTCCTCTCT	GAAGGTCGGAGTCAACGGATTCCTACTGAAAGCAAATTCCTCTCC	CGAAGCTTGATGTGGAGTTGACAGTA
EBS0251a_410	KASP	C/G	GAAGGTGACCAAGTTCATGCTGGCCAATACTTCGACCCCCTC	GAAGGTCGGAGTCAACGGATTGGCCAATACTTCGACCCCCTG	TCTTCTCAGGGTCCGCTGCCAA
EBS0252a_404	KASP	C/T	GAAGGTGACCAAGTTCATGCTATCAACAAGCAGATAGAGCAAGCC	GAAGGTCGGAGTCAACGGATTGATCAACAAGCAGATAGAGCAAGCT	TTGACACCCATTCTATCTGCCTTAAGTAT
EBS0253a_201	KASP	G/A	GAAGGTGACCAAGTTCATGCTTTGACAATGCACGGAAGAAGAAG	GAAGGTCGGAGTCAACGGATTACTTTGACAATGCACGGAAGAAGAAA	ATCATTCGGGTTGATCATCTGTCCATTA
EBS0254a_190	KASP	T/A	GAAGGTGACCAAGTTCATGCTATTGTTTCCGACAACGCCGAAACT	GAAGGTCGGAGTCAACGGATTGTTTCCGACAACGCCGAAACA	GGAGAGATAAGGAACATAGTATTGCACAA
EBS0255a_517	KASP	G/A	GAAGGTGACCAAGTTCATGCTGCGGCGGTTGATTGGTTAGAG	GAAGGTCGGAGTCAACGGATTGCGGCGGTTGATTGGTTAGAA	CTTCATGAGATCCATCAATGGAAGGTTTA
EBS0257a_361	KASP	C/T	GAAGGTGACCAAGTTCATGCTCCCCGGAAGAACCACTTGCG	GAAGGTCGGAGTCAACGGATTCCCCGGAAGAACCACTTGCA	CAGTCTAGTCCGATTTGTAGTAGAAAAGAA
EBS0258a_211	KASP	C/T	GAAGGTGACCAAGTTCATGCTGCATGATACAAAGAGCTCCG	GAAGGTCGGAGTCAACGGATTAGCTGCATGATACAAAGAGCTCCA	GTGAGGGTGTTGATCTGTGTCGTTA
EBS0259a_479	KASP	T/A	GAAGGTGACCAAGTTCATGCTGAATGTATCTCTTGGAAACTTGTTGACT	GAAGGTCGGAGTCAACGGATTGAATGTATCTCTTGGAAACTTGTTGACA	GTCTTCTTCACCAAACCATCTCTTACAAA
EBS0260a_456	KASP	A/G	GAAGGTGACCAAGTTCATGCTTCTTGACCTCCTCAAGCTCGTTT	GAAGGTCGGAGTCAACGGATTCTTGACCTCCTCAAGCTCGTTC	GGACCATGTGGAAATTGCCCATGTT
EBS0263a_566	KASP	-/A	GAAGGTGACCAAGTTCATGCTGACAATCTTTGTGTTTCTATGAAGGATTG	GAAGGTCGGAGTCAACGGATTGACAATCTTTGTGTTTCTATGAAGGATTT	CTCTGAGGTTTTCCGTTGTCACCAT
EBS0264a_300	KASP	A/T	GAAGGTGACCAAGTTCATGCTGTATTTGGTCCATACAACCTAACAGTT	GAAGGTCGGAGTCAACGGATTGTATTTGGTCCATACAACCTAACAGTA	GTTGAAGGTTACGGTCAAGGAGGAA
EBS0265a_222	KASP	C/A	GAAGGTGACCAAGTTCATGCTTTTATCCAGACTATAAGCCCGG	GAAGGTCGGAGTCAACGGATTGCTTTTATCCAGACTATAAGCCCGT	TAGGAGTGATAAGCCAAGAGAAATTTGAAA
EBS0267a_455	KASP	C/T	GAAGGTGACCAAGTTCATGCTGTTTTGTGATGTGGGGAGGACAG	GAAGGTCGGAGTCAACGGATTGTTTTGTGATGTGGGGAGGACAA	CAAATTTCGAAACAGTGATGTACCCCTA
EBS0268a_320	KASP	T/C	GAAGGTGACCAAGTTCATGCTAGGAAGATCGGCTCCTTCTGCT	GAAGGTCGGAGTCAACGGATTGGAAGATCGGCTCCTTCTGCC	GATGCGAGTAGGGCGAGGGTTA
EBS0269a_291	KASP	C/T	GAAGGTGACCAAGTTCATGCTCTTCATCAACCTCTTCG	GAAGGTCGGAGTCAACGGATTGTTCATGCTCTTCATCAACCTCTTCA	AGGAGAGTGAAAGTGAAGATGATATGCTT
EBS0271a_392	KASP	A/G	GAAGGTGACCAAGTTCATGCTATCACCCTAAGATCAACAAGATGGAAT	GAAGGTCGGAGTCAACGGATTCACCCTAAGATCAACAAGATGGAAC	AGCACATGACTGAGGACATGTTTTGTAAT
EBS0275a_227	KASP	C/T	GAAGGTGACCAAGTTCATGCTCCACTTCTCAAACTGGCGTTCG	GAAGGTCGGAGTCAACGGATTCCACTTCTCAAACTGGCGTTCA	CATTTAGGAAGGCTAGTCCACACCAT
EBS0277a_403	KASP	G/A	GAAGGTGACCAAGTTCATGCTGGGAGCAGCACAAACGAAGATC	GAAGGTCGGAGTCAACGGATTGGGGAGCAGCACAAACGAAGATT	GATCGGATCCAGAAGATACAAACTATCAA
EBS0278a_546	KASP	C/T	GAAGGTGACCAAGTTCATGCTCCAGACATCAGGACTGGAGAC	GAAGGTCGGAGTCAACGGATTGCCAGACATCAGGACTGGAGAT	TTTCTGGAACTTCCAATCTAATTTGCACAA
EBS0279a_459	KASP	CT/GC	GAAGGTGACCAAGTTCATGCTCAGAAGAAGAAAGGAACTTGTAATCAAAAA	GAAGGTCGGAGTCAACGGATTAGAAGAAGAAAGGAACTTGTAATCAAAAG	CGACCACGTGAAGTGGTTTAATTTAGTTT
EBS0280a_193	KASP	A/G	GAAGGTGACCAAGTTCATGCTTATGGGGCTCTTTGGAAAGGCA	GAAGGTCGGAGTCAACGGATTATGGGGCTCTTTGGAAAGGCG	TGCTCTGAAATTTTCAGCTGTTTTCGGAA
EBS0282a_337	KASP	G/A	GAAGGTGACCAAGTTCATGCTGGCTTTCACCAATGACGAGAGG	GAAGGTCGGAGTCAACGGATTGGCTTTCACCAATGACGAGAGA	ATTCTTTGCAGCCTCCCCGATCAA
EBS0287a_480	KASP	CC/TG	GAAGGTGACCAAGTTCATGCTCCCAAGTTTTAGCAAAAGAAAATTCCAG	GAAGGTCGGAGTCAACGGATTCCCAAGTTTTAGCAAAAGAAAATTCCAC	GCCTTTTTCATTTCAGTTTCAGTTTCAGTT
EBS0290a_418	KASP	G/A	GAAGGTGACCAAGTTCATGCTGCGATCTCAAACGAGAAGGGC	GAAGGTCGGAGTCAACGGATTGCGATCTCAAACGAGAAGGGT	CAAGTGGGCCGTTGTTTAACTGTTAAA
EBS0292a_552	KASP	A/C	GAAGGTGACCAAGTTCATGCTCCCTTCTTTGGGTCGATGGCT	GAAGGTCGGAGTCAACGGATTCCCTTCTTTGGGTCGATGGCG	GTAATGGAAATAGTGATGACCTTCGGATT
EBS0293a_172	KASP	T/C	GAAGGTGACCAAGTTCATGCTAGAATTTGTTTCCCTTTATCTTCGCCA	GAAGGTCGGAGTCAACGGATTGAATTTGTTTCCCTTTATCTTCGCCG	TGCAACCTCATCATCTGATTGATGGATTA
EBS0297a_439	KASP	T/C	GAAGGTGACCAAGTTCATGCTAGAAAAATATGCCTCTGGAGACCAT	GAAGGTCGGAGTCAACGGATTAGAAAAATATGCCTCTGGAGACCAC	AACGCTGTATGCTTACATATGCTAGCAAA
EBS0298a_179	KASP	G/A	GAAGGTGACCAAGTTCATGCTAGAGCTCTTCTCGGCAGATGC	GAAGGTCGGAGTCAACGGATTAGAGCTCTTCTCGGCAGATGT	CGCCGTGATGTGGCGGTGGAA
EBS0299a_553	KASP	A/G	GAAGGTGACCAAGTTCATGCTGGTTAACTAGAATGCTTTAACTTTTTTTCTTA	GAAGGTCGGAGTCAACGGATTGGTTAACTAGAATGCTTTAACTTTTTTTCTTG	GTTTAGAAAGCTGAAACATATTCTTAAATT
EBS0302a_385	KASP	T/C	GAAGGTGACCAAGTTCATGCTGCAGCCGCAACTCCACCA	GAAGGTCGGAGTCAACGGATTGCAGCCGCAACTCCACCG	GCAGAATTAATTGCTGCTGGAAGAGAAA
EBS0304a_415	KASP	A/G	GAAGGTGACCAAGTTCATGCTAGGTCCACCCATTTCGAACGATTT	GAAGGTCGGAGTCAACGGATTGGTCCACCCATTTCGAACGATTC	GAGTACGTACTGGAGAATGTATTTCAGAT
EBS0305a_263	KASP	A/G	GAAGGTGACCAAGTTCATGCTGTTTAGCCAAATTAGTTTGATGGCGT	GAAGGTCGGAGTCAACGGATTGTTTAGCCAAATTAGTTTGATGGCGC	GGCAATTATTTGGCTCATACTCAAGGTAA
EBS0306a_302	KASP	A/G	GAAGGTGACCAAGTTCATGCTCATCCGACGTCGTTTCATCCA	GAAGGTCGGAGTCAACGGATTCATCCGACGTCGTTTCATCCG	CCTCAAAATCCATGACTCCAAAAACACTA
EBS0307a_128	KASP	T/C	GAAGGTGACCAAGTTCATGCTGACCATCGGAGAATCCAGTAGGA	GAAGGTCGGAGTCAACGGATTACCATCGGAGAATCCAGTAGGG	TCACAAACGAAAGTACGAAGAAGACACTT
EBS0308a_183	KASP	C/T	GAAGGTGACCAAGTTCATGCTGGAGTTGCTATTGGCGAATTTGTC	GAAGGTCGGAGTCAACGGATTGGGAGTTGCTATTGGCGAATTTGTT	CGGCGGAAGAAATTTCAGAAAGGTCAA
EBS0309a_493	KASP	A/G	GAAGGTGACCAAGTTCATGCTGTCAAAGATGGAGAATACAAAGGAGAA	GAAGGTCGGAGTCAACGGATTCAAAGATGGAGAATACAAAGGAGAG	CTCAGGAGTGAAAGTTAATCCAACTCTAA
EBS0310a_468	KASP	C/T	GAAGGTGACCAAGTTCATGCTGTGGATGGGATGCGCCTC	GAAGGTCGGAGTCAACGGATTCTGTGGATGGGATGCGCCTT	TTGCACGGAAAGAGCCACAGACTAT
EBS0312a_139	KASP	T/C	GAAGGTGACCAAGTTCATGCTCGGAAATTAGGTTTCGAGGAAAACA	GAAGGTCGGAGTCAACGGATTCGGAAATTAGGTTTCGAGGAAAACG	TAGATCGAACCAGTTTGTTATTCAACTCTT
EBS0313a_342	KASP	C/G	GAAGGTGACCAAGTTCATGCTTTATAAAACTAGGATGCAAATTCCCAAAG	GAAGGTCGGAGTCAACGGATTTATAAAACTAGGATGCAAATTCCCAAAC	CTGTGAAACCGGAACCGAATCTGAA
EBS0314a_302	KASP	A/G	GAAGGTGACCAAGTTCATGCTAAACTTCCCGATACTAGCAGTGGAT	GAAGGTCGGAGTCAACGGATTCTTCCCGATACTAGCAGTGGAC	CTCAGCAAAACTGAACTGGAAGAAGTA
EBS0316a_347	KASP	T/C	GAAGGTGACCAAGTTCATGCTCGACACTCGTGTCACCGTTCTT	GAAGGTCGGAGTCAACGGATTGACACTCGTGTCACCGTTCTC	GTGGCAACTCGGAGGCCGTTA
EBS0319a_288	KASP	A/G	GAAGGTGACCAAGTTCATGCTCGGTTGGAGTAGTGAACCGGTTA	GAAGGTCGGAGTCAACGGATTGGTTGGAGTAGTGAACCGGTTG	CAAGTGTAGGTAAAACACACCCGGTT
EBS0320a_307	KASP	C/A	GAAGGTGACCAAGTTCATGCTGATCAAACCAATTAAAGATCAGCAC	GAAGGTCGGAGTCAACGGATTCCTGATCAAACCAATTAAAGATCAGCAA	GTCTTCTTTCACAATTTCCGTCCAGAA
EBS0321a_522	KASP	T/C	GAAGGTGACCAAGTTCATGCTGCATCAAGCTGATGGTGCACCT	GAAGGTCGGAGTCAACGGATTCATCAAGCTGATGGTGCACCC	ATAAGCACTGGCCCAGCTATCCATA
EBS0322a_277	KASP	A/C	GAAGGTGACCAAGTTCATGCTCCGCGACTTTCCTTACCGTTCTA	GAAGGTCGGAGTCAACGGATTCGCGACTTTCCTTACCGTTCTC	GCGGAGCGTTTGCTTGCGAGAA
EBS0323a_127	KASP	A/G	GAAGGTGACCAAGTTCATGCTGGGACAAGGTTCTGACAACTGGT	GAAGGTCGGAGTCAACGGATTGGACAAGGTTCTGACAACTGGC	AGGTATTTTCAAAGGATGGGATGTCCTTT
EBS0324a_310	KASP	A/G	GAAGGTGACCAAGTTCATGCTCGCATCGTATTAGCAGACAGGAT	GAAGGTCGGAGTCAACGGATTCGCATCGTATTAGCAGACAGGAC	ACGGAAGAAGATGTAACTGATGAGCTAAA
FB00001a_457	SANGER	A/G	TTGTACATTTGTTTCGGGTCAC	CTCTTTCTTTACCTCCCCTTCC
FB00002a_237	SANGER	T/C	ATAGAGCCTAACTTGGCACACC	ATGTACTCGGAACAGCAAGTGA
