# Supplementary material for: Reliable In Silico Identification of Sequence Polymorphisms and Their Application for Extending the Genetic Map of Sugar Beet (Beta vulgaris)
Source: PLoS One. 2014 Oct 10;9(10):e110113. doi: 10.1371/journal.pone.0110113 (PMC4193868; doi:10.1371/journal.pone.0110113)
Supplement: Table S4 — Position of SNPs of the newly added markers from BeetMap-3 on the contig and scaffold sequences of the reference sequence RefBeet1.2. (XLSX) [file pone.0110113.s005.xlsx]

## Sheet: marker_pos_in_RefBeet1.2.xls
Marker	Refbeet_1.2 sequence	position (bp)
BB00627	Bvchr2.sca018	1594396
BB00769	Bvchr4.sca017	3773002
BB00938	Bvchr7.sca021	5593363
BB01194	Bvchr1.sca004	6246042
BB01280	Bvchr9.sca025	2914086
BB01630	Bvchr2.sca008	246823
BB01871	Bvchr7.sca012	290620
BB01971	Bvchr2.sca013	346116
BB01984	Bvchr9.sca019	289084
BB02185	Bvchr9.sca013	653919
BB02226	Bvchr1.sca001	2978275
BB02247	Bvchr6.sca004	2106644
BB02493	Bvchr8.sca004	2347520
BB02620	Bvchr6.sca004	441476
BB02714	Bvchr3.sca006	122718
BB02743	Bvchr9.sca013	1186077
BB02777	Bvchr5.sca023	2972011
BB02932	Bvchr9.sca025	5612414
BB02972	Bvchr4_un.sca025	126264
BB03429	Bvchr5.sca023	4030751
BB03947	contig140349	473564
BB04402	Bvchr1.sca001	3397325
BB04458	Bvchr5.sca016	3243331
BB04606	Bvchr1.sca002	7329642
BB04633	Bvchr5.sca023	3306557
BB04675	Bvchr5.sca022	1445672
BB04794	0400.scaffold00912	3241927
BB04875	Bvchr9.sca018	122077
BB04898	Bvchr6.sca028	257125
BB05187	Bvchr2.sca017	681375
BB05490	Bvchr4.sca013	1278101
BB05793	Bvchr6.sca014	1895369
BB05869	Bvchr5.sca014	1451981
BB06143	Bvchr9.sca022	216921
BB06253	Bvchr3.sca001	999067
BB06287	Bvchr1.sca001	4268480
BB06464	Bvchr5.sca014	62769
BB06528	Bvchr4.sca001	199587
BB07081	Bvchr6.sca020	979227
BB07259	Bvchr7.sca021	573752
BB07484	Bvchr5.sca016	158312
BB07524	Bvchr7.sca002	1976442
BB07651	Bvchr5.sca001	955443
BB07707	Bvchr9.sca026	4000467
BB08052	Bvchr2.sca014	3665223
BB08275	Bvchr2.sca001	4589873
BB08343	Bvchr2.sca007	754447
BB08455	Bvchr7.sca020	376887
BB08542	Bvchr4.sca003	1570654
BB08667	Bvchr1_un.sca010	4234837
BB09015	Bvchr6.sca005	1609446
BB09034	Bvchr6.sca020	783310
BB09055	Bvchr5.sca002	1730480
BB09362	Bvchr1.sca008	881623
BB09373	Bvchr1.sca007	1112367
BB09407	Bvchr6.sca028	264125
BB09515	0010.scaffold00043	336984
BB09663	Bvchr2.sca013	349994
BBBK003	Bvchr6.sca005	1509336
EB01141	Bvchr3.sca005	4553360
EB01143	Bvchr9.sca022	963494
EBS0003	Bvchr9.sca025	6275518
EBS0004	Bvchr1.sca004	533249
EBS0005	Bvchr9.sca003	63549
EBS0008	Bvchr3.sca003	1258167
EBS0011	Bvchr7.sca021	7550178
EBS0012	Bvchr8.sca018	7107923
EBS0014	Bvchr5.sca016	2862058
EBS0015	Bvchr5.sca025	1199081
EBS0016	Bvchr3.sca005	3960164
EBS0018	Bvchr4.sca018	344184
EBS0019	Bvchr4_un.sca001	2520314
EBS0021	Bvchr7.sca021	8688677
EBS0023	Bvchr4.sca017	990299
EBS0024	Bvchr7.sca002	1694009
EBS0025	Bvchr5.sca002	7838336
EBS0026	Bvchr6.sca028	2065789
EBS0027	Bvchr7.sca021	1246539
EBS0028	0481.scaffold01031	15848
EBS0031	Bvchr2.sca001	943178
EBS0032	Bvchr5_un.sca024	322763
EBS0033	Bvchr8_un.sca002	220166
EBS0038	Bvchr5.sca024	1479912
EBS0039	Bvchr2.sca005	735740
EBS0040	Bvchr8.sca001	657800
EBS0042	Bvchr6.sca005	321894
EBS0044	Bvchr3.sca005	3953202
EBS0046	Bvchr5_un.sca018	73428
EBS0048	Bvchr5.sca002	227865
EBS0049	Bvchr4.sca006	1283249
EBS0050	Bvchr1.sca001	3936239
EBS0051	Bvchr3.sca001	400207
EBS0055	Bvchr4.sca013	23971
EBS0056	Bvchr3.sca003	3937334
EBS0057	Bvchr7.sca014	1298803
EBS0058	Bvchr6.sca027	491623
EBS0059	Bvchr1.sca006	4880094
EBS0060	Bvchr5.sca022	1433042
EBS0063	Bvchr8.sca003	31234
EBS0066	Bvchr9.sca001	1590118
EBS0067	Bvchr6.sca005	1863330
EBS0068	Bvchr9.sca001	2163674
EBS0069	Bvchr6.sca018	619546
EBS0071	Bvchr4.sca001	3987496
EBS0072	Bvchr8.sca002	220842
EBS0074	Bvchr6.sca024	211708
EBS0076	Bvchr9.sca004	1552225
EBS0077	Bvchr9.sca026	1393078
EBS0080	Bvchr4_un.sca017	578118
EBS0081	Bvchr5.sca024	2049188
EBS0082	Bvchr7.sca001	3263376
EBS0083	Bvchr8_un.sca007	542618
EBS0084	Bvchr2.sca001	296565
EBS0085	Bvchr3.sca002	97069
EBS0086	Bvchr8_un.sca003	269945
EBS0089	Bvchr2.sca013	1437042
EBS0090	Bvchr1.sca004	5469956
EBS0091	Bvchr4_un.sca001	518770
EBS0092	Bvchr5.sca023	3247198
EBS0093	Bvchr5.sca001	875398
EBS0095	Bvchr6.sca005	3715927
EBS0096	Bvchr2.sca005	771228
EBS0097	Bvchr5.sca002	7801307
EBS0098	0927.scaffold01523	2286
EBS0101	Bvchr3.sca006	1293687
EBS0104	Bvchr5.sca008	2669153
EBS0105	Bvchr6.sca002	93677
EBS0107	Bvchr9.sca002	696145
EBS0109	Bvchr7.sca021	6591851
EBS0110	Bvchr9.sca026	4864415
EBS0112	Bvchr3.sca001	1647657
EBS0113	Bvchr9.sca024	2262927
EBS0114	Bvchr6.sca018	255249
EBS0116	Bvchr5.sca002	7306706
EBS0118	Bvchr6.sca028	2107817
EBS0119	Bvchr9.sca005	34160
EBS0120	Bvchr5.sca024	2310679
EBS0123	Bvchr2_un.sca007	346791
EBS0124	Bvchr7.sca021	9912088
EBS0126	Bvchr2_un.sca001	171631
EBS0128	Bvchr9.sca013	458806
EBS0130	Bvchr7.sca002	648876
EBS0132	Bvchr9.sca025	1183945
EBS0133	Bvchr1.sca001	1551051
EBS0134	Bvchr7.sca021	6252171
EBS0137	Bvchr6.sca002	1836699
EBS0140	Bvchr4.sca003	2288572
EBS0142	Bvchr4.sca013	265159
EBS0143	Bvchr5.sca002	6255973
EBS0144	Bvchr5.sca022	1631266
EBS0146	Bvchr7_un.sca006	781742
EBS0147	Bvchr3.sca001	1059448
EBS0148	Bvchr5.sca023	3169415
EBS0149	Bvchr2_un.sca007	379111
EBS0150	Bvchr5.sca008	777423
EBS0151	Bvchr2.sca001	3661604
EBS0152	Bvchr8.sca014	1729661
EBS0153	Bvchr1.sca001	3069972
EBS0154	Bvchr7.sca021	1002434
EBS0155	Bvchr3.sca009	945436
EBS0156	Bvchr4.sca003	1406278
EBS0157	Bvchr5.sca014	160139
EBS0159	Bvchr1.sca001	5474234
EBS0160	Bvchr3.sca003	2943695
EBS0162	Bvchr7_un.sca008	1231675
EBS0163	Bvchr7.sca021	2938637
EBS0164	Bvchr5.sca004	1679092
EBS0166	Bvchr6.sca019	34498
EBS0167	Bvchr9.sca006	116680
EBS0169	Bvchr6.sca007	2715229
EBS0171	Bvchr4.sca003	4287737
EBS0172	Bvchr4.sca018	54731
EBS0173	Bvchr3.sca010	1979399
EBS0174	Bvchr1.sca008	1740274
EBS0175	Bvchr4_un.sca017	551029
EBS0176	Bvchr7.sca014	862048
EBS0177	Bvchr3.sca001	1836966
EBS0178	Bvchr5.sca009	1041689
EBS0179	Bvchr8_un.sca002	225460
EBS0183	Bvchr2.sca002	630290
EBS0184	Bvchr4.sca017	3394519
EBS0186	Bvchr8_un.sca002	330759
EBS0187	Bvchr2.sca001	4344889
EBS0188	Bvchr2.sca018	1367039
EBS0189	Bvchr5.sca009	1927618
EBS0191	Bvchr3.sca006	1470768
EBS0192	Bvchr9.sca026	852778
EBS0195	Bvchr4_un.sca004	396342
EBS0196	Bvchr6.sca016	593657
EBS0197	Bvchr8.sca018	3593732
EBS0198	Bvchr7.sca017	1424483
EBS0200	Bvchr4.sca001	2864850
EBS0201	Bvchr8.sca006	1391238
EBS0202	Bvchr4.sca002	328229
EBS0205	Bvchr2.sca018	1310888
EBS0206	Bvchr6.sca001	743138
EBS0207	Bvchr7.sca008	2186948
EBS0209	Bvchr5.sca006	300513
EBS0210	Bvchr5.sca009	1632277
EBS0211	Bvchr7.sca001	3518231
EBS0212	Bvchr8.sca014	5473071
EBS0216	0898.scaffold01494	2537
EBS0217	Bvchr7_un.sca007	170647
EBS0218	Bvchr1.sca006	2078518
EBS0220	Bvchr8.sca018	4413059
EBS0222	Bvchr7.sca002	498802
EBS0224	Bvchr8.sca018	2295682
EBS0226	Bvchr5.sca002	5107667
EBS0227	Bvchr2.sca004	14145
EBS0229	Bvchr8.sca001	171489
EBS0231	Bvchr3.sca001	882839
EBS0232	Bvchr5.sca008	2272955
EBS0233	Bvchr6.sca028	1701762
EBS0235	Bvchr3.sca003	55485
EBS0236	Bvchr5.sca023	1288901
EBS0237	Bvchr8.sca004	2360558
EBS0239	Bvchr7.sca021	2691382
EBS0240	Bvchr9.sca026	5537813
EBS0241	Bvchr7.sca021	8012308
EBS0242	Bvchr2.sca003	441185
EBS0244	Bvchr2.sca001	8569679
EBS0245	Bvchr2.sca018	188671
EBS0246	Bvchr5.sca008	2656522
EBS0247	Bvchr9.sca026	7798639
EBS0248	Bvchr6_un.sca003	29921
EBS0249	Bvchr1.sca001	4425757
EBS0250	Bvchr9.sca022	896382
EBS0251	Bvchr5.sca004	2100690
EBS0252	Bvchr8.sca017	2879232
EBS0253	Bvchr7.sca019	1954399
EBS0254	Bvchr9.sca016	476855
EBS0255	Bvchr1.sca001	7151864
EBS0257	Bvchr8.sca001	2149769
EBS0258	Bvchr2.sca004	29426
EBS0259	Bvchr8.sca018	2127126
EBS0260	Bvchr2.sca001	577039
EBS0263	Bvchr9.sca025	4892152
EBS0264	Bvchr8.sca018	2400761
EBS0265	Bvchr1.sca001	4483555
EBS0267	Bvchr1.sca001	6552993
EBS0268	Bvchr9_un.sca011	63257
EBS0269	Bvchr2.sca018	1837160
EBS0271	Bvchr4.sca005	264275
EBS0275	Bvchr2.sca016	410442
EBS0277	Bvchr5.sca025	156116
EBS0278	Bvchr5.sca004	1330195
EBS0279	Bvchr6.sca007	742657
EBS0280	EST not in assembly	n.d.
EBS0282	Bvchr3.sca003	355708
EBS0287	Bvchr1.sca001	1341488
EBS0290	Bvchr7.sca021	6236963
EBS0292	Bvchr7_un.sca007	532745
EBS0293	Bvchr7.sca008	473429
EBS0297	Bvchr9.sca025	3008998
EBS0298	Bvchr9.sca026	3958762
EBS0299	Bvchr7.sca002	2871412
EBS0302	Bvchr7.sca021	10101306
EBS0304	Bvchr8.sca014	2564691
EBS0305	Bvchr7_un.sca007	687910
EBS0306	Bvchr5.sca001	380557
EBS0307	Bvchr2.sca004	519634
EBS0308	Bvchr8.sca003	732129
EBS0309	Bvchr1.sca001	6385085
EBS0310	Bvchr5.sca023	2655139
EBS0312	Bvchr1.sca001	1345946
EBS0313	Bvchr4.sca017	3300016
EBS0314	Bvchr8.sca018	2338014
EBS0316	Bvchr6.sca004	3276798
EBS0319	Bvchr3.sca011	15511
EBS0320	Bvchr9.sca021	159217
EBS0321	Bvchr4.sca018	436535
EBS0322	Bvchr9.sca002	264990
EBS0323	Bvchr5.sca009	6124474
EBS0324	Bvchr9_un.sca016	6561866
FB00001	Bvchr1.sca001	1479375
FB00002	Bvchr6.sca005	1545451
